# Supplementary material for: Flavonols improve tomato pollen thermotolerance during germination and tube elongation by maintaining reactive oxygen species homeostasis
Source: Plant Cell. 2024 Aug 5;36(10):4511–34. doi: 10.1093/plcell/koae222 (PMC11449072; doi:10.1093/plcell/koae222)
Supplement: koae222_Supplementary_Data [file koae222_supplementary_data.zip]

Archive with 8 entries (8 files):
- ds1.xlsx
- ds2.xlsx
- ds3.xlsx
- ds4.xlsx
- ds5.xlsx
- ds6.xlsx
- Postiglione Author_Revisions_Checklist 062024.pdf
- Postiglione et al 2024 Supplementary Data.pdf
