# Supplementary material for: Flavonols improve tomato pollen thermotolerance during germination and tube elongation by maintaining reactive oxygen species homeostasis
Source: Plant Cell. 2024 Aug 5;36(10):4511–34. doi: 10.1093/plcell/koae222 (PMC11449072; doi:10.1093/plcell/koae222)
Supplement: koae222_Supplementary_Data [file koae222_supplementary_data.zip › ds1.xlsx]

## Sheet: Notes
Supplementary Data. Postiglione et al. (2024). Flavonols protect tomato pollen from heat stress. Plant Cell
Supplementary Dataset S1. VF36 Control vs Temperature DEGs.
Tabs represent each developmental timepoint and show DEGs between 34°C and 28°C temperature treatment
Values are log2 Fold change, Adjusted P values, and P values of comparisons of transcript abundance in VF36 at 34°C and 28°C.
Log2 Fold change is calculated as the ratio of transcript abundance of 34°C treated samples relative to 28°C samples
DEGs are determined by EdgeR and all genes with adjusted P-values< 0.05 are included. Log2 Fold changes are greater than 0.5 or less than -0.5

## Sheet: VF36 28C vs 34C 75 min DEGs
Comparison of transcript abundance in VF36 at 34°C and 28°C. Log2 Fold Change is calculated as the ratio of transcript abundance of 34°C treated samples relative to 28°C samples.
Gene ID SL5	Adj. P-value	PValue	log2FC	Gene Description	Mean CPM x100 at 28°C 75 min
Solyc11G002443	1.32e-31	1.56e-35	4.953	DnaJ protein like (AHRD V3.3 *** A0A2I0X6P9_9ASPA) ITAG4.0:Solyc11g071830.2	38.3
Solyc06G000727	1.26e-28	3e-32	3.389	heat shock protein 90 ITAG4.0:Solyc06g036290.3	267.667
Solyc03G003038	2.18e-27	7.77e-31	3.896	Heat shock 70 kDa protein (AHRD V3.3 *** A0A1U8FVW2_CAPAN) ITAG4.0:Solyc03g117630.1	37.5667
Solyc08G002151	5.74e-27	2.73e-30	3.746	mitochondrial small heat shock protein ITAG4.0:Solyc08g078700.2	110.467
Solyc03G000301	6.62e-25	3.93e-28	3.76	class 2 small heat shock protein Le-HSP17.6 ITAG4.0:Solyc03g007890.3	164.667
Solyc01G002277	1.41e-24	1.01e-27	4.563	NA	37.2667
Solyc03G002803	4.39e-23	3.65e-26	3.445	Solanum lycopersicum heat shock protein ITAG4.0:Solyc03g115230.3	239.667
Solyc11G002068	4.68e-23	4.44e-26	2.838	Heat shock protein 70 (AHRD V3.3 *** S8C6K2_9LAMI) ITAG4.0:Solyc11g066100.2	534.667
Solyc01G002906	4.3e-21	4.6e-24	3.944	NA	140.333
Solyc04G000427	4.04e-20	4.8e-23	3.804	ethylene-responsive heat shock protein cognate 70 ITAG4.0:Solyc04g011440.4	78.8667
Solyc09G002796	8.56e-20	1.12e-22	4.235	Peptidylprolyl isomerase (AHRD V3.3 *** A0A2G2W2H8_CAPBA) ITAG4.0:Solyc09g092690.3	35.0333
Solyc04G002206	9.15e-20	1.3e-22	4.46	ripening regulated protein DDTFR8 ITAG4.0:Solyc04g072160.3	19.3667
Solyc08G000196	4.46e-19	6.89e-22	3.104	RING/U-box superfamily protein (AHRD V3.3 *** A0A2U1LIK0_ARTAN) ITAG4.0:Solyc08g006980.3	42.7
Solyc01G003506	5.14e-17	9.15e-20	4.157	22.0 kDa class IV heat shock protein (AHRD V3.3 *** A0A2G3ATG3_CAPCH) ITAG4.0:Solyc01g102960.3	13.0433
Solyc06G002092	5.14e-17	8.85e-20	3.289	BAG family molecular chaperone regulator 5, mitochondrial (AHRD V3.3 *-* A0A2I0XHJ2_9ASPA) ITAG4.0:Solyc06g072430.3	148.667
Solyc12G000755	2.03e-16	3.86e-19	1.902	Heat shock protein 90-1 ITAG4.0:Solyc12g015880.2	526
Solyc10G002699	2.74e-15	5.53e-18	3.719	Bag family molecular chaperone regulator mitochondrial-like (AHRD V3.3 *** A0A2K3P7D1_TRIPR) ITAG4.0:Solyc10g084170.1	27.2
Solyc03G003549	6.02e-15	1.29e-17	5.642	17.4 kDa class III heat shock protein (AHRD V3.3 *** A0A2G3D1F4_CAPCH) ITAG4.0:Solyc03g123540.3	3.4
Solyc10G002281	8.99e-14	2.03e-16	1.659	Activator of 90 kDa heat shock protein ATPase-like protein 1 (AHRD V3.3 *** A0A1J3GDI7_NOCCA) ITAG4.0:Solyc10g078930.2	601
Solyc03G001667	3.88e-11	9.21e-14	3.676	NA	17.0467
Solyc01G003896	7.32e-10	1.83e-12	4.392	NA	3.8
Solyc08G001249	1.07e-09	2.79e-12	3.461	17.9 kDa class II heat shock protein (AHRD V3.3 *** A0A2G3CY92_CAPCH) ITAG4.0:Solyc08g062437.1	13.25
Solyc05G000894	1.35e-09	3.68e-12	5.82	small heat shock protein 1 ITAG4.0:Solyc05g014280.4	1.38667
PRAM_26312	1.79e-09	5.09e-12	2.699	LeHSP110/ClpB heat shock protein ITAG4.0:Solyc02g088610.4	64.2333
Solyc06G002645	9.12e-09	2.71e-11	3.662	Peptidylprolyl isomerase (AHRD V3.3 *** A0A2G3CCB5_CAPCH) ITAG4.0:Solyc06g083190.4	22.12
Solyc06G002493	2.09e-08	6.46e-11	3.708	Class I heat shock protein (AHRD V3.3 *** A0A2K3M3P7_TRIPR) ITAG4.0:Solyc06g076560.2	18.2
Solyc03G003305	3.64e-07	1.17e-09	1.729	Pyridoxal 5'-phosphate synthase pdxS subunit (AHRD V3.3 *** U9T0K3_RHIID) ITAG4.0:Solyc03g120090.1	138
Solyc08G001243	4.16e-07	1.38e-09	4.516	17.9 kDa class II heat shock protein (AHRD V3.3 *** A0A2G3A1B9_CAPAN) ITAG4.0:Solyc08g062340.3	4.18333
Solyc02G001811	4.59e-07	1.58e-09	4.757	LeftsH6FtsH protease ITAG4.0:Solyc02g081550.3	2.39333
Solyc06G002439	1.07e-06	3.8e-09	1.349	heat shock protein 70 kD ITAG4.0:Solyc06g076020.3	1566.67
Solyc05G000281	1.57e-06	5.78e-09	2.882	RING/U-box superfamily protein (AHRD V3.3 *-* Q9LJE9_ARATH) ITAG4.0:Solyc05g007895.1	19.14
Solyc09G000744	1.96e-06	7.45e-09	3.661	Class I heat shock protein (AHRD V3.3 *** A0A2K3KSJ8_TRIPR) ITAG4.0:Solyc09g015020.1	12.0433
Solyc08G001299	1.59e-05	6.23e-08	3.515	Heat shock transcription factor (AHRD V3.3 *-* A0A1Y1I763_KLENI) ITAG4.0:Solyc08g062960.4	8.58667
Solyc11G002064	2.09e-05	8.44e-08	1.116	70 kDa heat shock protein (AHRD V3.3 *** Q943K7_ORYSJ) ITAG4.0:Solyc11g066060.3	1120
Solyc11G002140	3.4e-05	1.41e-07	2.478	Zinc finger transcription factor 68 ITAG4.0:Solyc11g066830.2	25.4333
Solyc01G003685	5e-05	2.14e-07	2.83	Multiprotein-bridging factor 1c (AHRD V3.3 *** A0A1U8F6N4_CAPAN) ITAG4.0:Solyc01g104740.3	30.4667
Solyc12G002286	9.82e-05	4.32e-07	2.64	HSP20-like chaperone (AHRD V3.3 *** A0A2U1QD54_ARTAN) ITAG4.0:Solyc12g056780.2	12.2667
Solyc09G000532	0.000333	1.5e-06	3.01	Regulator of chromosome condensation (RCC1) family protein (AHRD V3.3 *** A0A1I9LSN5_ARATH) ITAG4.0:Solyc09g011160.4	7.84667
Solyc05G002365	0.00252	1.17e-05	1.253	Dehydration-responsive element-binding protein 2A (AHRD V3.3 *** A0A1U8GX89_CAPAN) ITAG4.0:Solyc05g052410.3	100.2
Solyc08G002253	0.00396	1.88e-05	2.451	copper/zinc superoxide dismutase copper chaperone precursor ITAG4.0:Solyc08g079830.4	14.22
Solyc07G002746	0.00554	2.7e-05	0.663	molecular chaperone Hsp90-2 ITAG4.0:Solyc07g065840.2	1703.33
Solyc08G002201	0.00721	3.59e-05	1.11	Hsp70-Hsp90 organizing protein 1 (AHRD V3.3 *** A0A1U8GC69_CAPAN) ITAG4.0:Solyc08g079170.3	689.333
Solyc09G002335	0.00733	3.74e-05	1.785	Heat shock protein 70 kDa (AHRD V3.3 *** A0A2K3P5L8_TRIPR) ITAG4.0:Solyc09g075950.1	38.4333
Solyc01G003823	0.0077	4.02e-05	1.027	Heat shock protein 70 kDa (AHRD V3.3 *** A0A2K3MZA1_TRIPR) ITAG4.0:Solyc01g106210.3	153.333
Solyc07G002337	0.00865	4.62e-05	2.516	Endoplasmic reticulum oxidoreductin-1 (AHRD V3.3 *** A0A2G2WEL6_CAPBA) ITAG4.0:Solyc07g056390.4	7.63333
Solyc09G000013	0.0113	6.16e-05	0.935	DnaJ protein ERDJ3A (AHRD V3.3 *** A0A2G2VZ69_CAPBA) ITAG4.0:Solyc09g005120.3	526.667
Solyc04G002009	0.0168	9.37e-05	-0.46	Protein phosphatase 2C (AHRD V3.3 *** Q8S8Z0_MESCR) ITAG4.0:Solyc04g064500.4	4340
Solyc07G001812	0.017	9.78e-05	0.839	ubiquitin fusion degradation protein 1 (AHRD V3.3 *** A0A2I4DSF8_9ROSI) ITAG4.0:Solyc07g048120.3	274.667
Solyc11G001804	0.017	9.92e-05	1.104	NA	172.667
Solyc02G001692	0.0175	0.000104	1.022	phosphosulfolactate synthase ITAG4.0:Solyc02g079930.3	205
Solyc11G000182	0.0206	0.000125	-0.861	jagunal-like protein (AHRD V3.3 *** AT5G51510.1) ITAG4.0:Solyc11g006880.3	269
Solyc07G002080	0.0266	0.000165	1.023	DnaJ like protein (AHRD V3.3 *** Q9FEW7_SOLLC) ITAG4.0:Solyc07g053615.1	236.667
Solyc12G001950	0.0391	0.000246	0.603	NA	497.667
Solyc10G001019	0.049	0.000314	1.159	NA	60.8333

## Sheet: VF36 28C vs 34C 45 min DEGs
Comparison of transcript abundance in VF36 at 34°C and 28°C. Log2 Fold Change is calculated as the ratio of transcript abundance of 34°C treated samples relative to 28°C samples.
Gene ID SL5	Adj. P-value	PValue	log2FC	Gene Description
Solyc08G002151	1.3e-17	1.55e-21	3.353	mitochondrial small heat shock protein ITAG4.0:Solyc08g078700.2
Solyc06G000727	1.6e-14	3.81e-18	2.868	heat shock protein 90 ITAG4.0:Solyc06g036290.3
Solyc11G002443	3.38e-13	1.21e-16	3.109	DnaJ protein like (AHRD V3.3 *** A0A2I0X6P9_9ASPA) ITAG4.0:Solyc11g071830.2
Solyc06G002092	3.5e-13	1.67e-16	2.917	BAG family molecular chaperone regulator 5, mitochondrial (AHRD V3.3 *-* A0A2I0XHJ2_9ASPA) ITAG4.0:Solyc06g072430.3
Solyc01G002906	1.06e-12	7.07e-16	3.488	NA
Solyc11G002068	1.06e-12	7.56e-16	2.262	Heat shock protein 70 (AHRD V3.3 *** S8C6K2_9LAMI) ITAG4.0:Solyc11g066100.2
Solyc03G000301	1.85e-12	1.55e-15	3.105	class 2 small heat shock protein Le-HSP17.6 ITAG4.0:Solyc03g007890.3
Solyc03G002803	5.16e-11	4.92e-14	2.706	Solanum lycopersicum heat shock protein ITAG4.0:Solyc03g115230.3
Solyc04G000427	2.38e-10	2.55e-13	3.021	ethylene-responsive heat shock protein cognate 70 ITAG4.0:Solyc04g011440.4
PRAM_26312	1.16e-08	1.39e-11	2.898	LeHSP110/ClpB heat shock protein ITAG4.0:Solyc02g088610.4
Solyc12G000755	2.02e-08	2.65e-11	1.3	Heat shock protein 90-1 ITAG4.0:Solyc12g015880.2
Solyc08G001299	2.35e-07	3.36e-10	3.96	Heat shock transcription factor (AHRD V3.3 *-* A0A1Y1I763_KLENI) ITAG4.0:Solyc08g062960.4
Solyc01G002277	2.53e-06	4.23e-09	2.638	NA
Solyc03G003038	2.53e-06	3.98e-09	2.281	Heat shock 70 kDa protein (AHRD V3.3 *** A0A1U8FVW2_CAPAN) ITAG4.0:Solyc03g117630.1
Solyc04G002206	3.68e-06	6.58e-09	3.105	ripening regulated protein DDTFR8 ITAG4.0:Solyc04g072160.3
Solyc03G003549	4.21e-06	8.03e-09	3.626	17.4 kDa class III heat shock protein (AHRD V3.3 *** A0A2G3D1F4_CAPCH) ITAG4.0:Solyc03g123540.3
Solyc11G002064	1.42e-05	2.87e-08	0.932	70 kDa heat shock protein (AHRD V3.3 *** Q943K7_ORYSJ) ITAG4.0:Solyc11g066060.3
Solyc08G000196	2.58e-05	5.54e-08	2.197	RING/U-box superfamily protein (AHRD V3.3 *** A0A2U1LIK0_ARTAN) ITAG4.0:Solyc08g006980.3
Solyc09G002796	2.78e-05	6.3e-08	2.743	Peptidylprolyl isomerase (AHRD V3.3 *** A0A2G2W2H8_CAPBA) ITAG4.0:Solyc09g092690.3
Solyc10G002699	0.000159	3.8e-07	2.381	Bag family molecular chaperone regulator mitochondrial-like (AHRD V3.3 *** A0A2K3P7D1_TRIPR) ITAG4.0:Solyc10g084170.1
Solyc11G002140	0.000282	7.06e-07	2.189	Zinc finger transcription factor 68 ITAG4.0:Solyc11g066830.2
Solyc01G003506	0.000284	7.46e-07	2.939	22.0 kDa class IV heat shock protein (AHRD V3.3 *** A0A2G3ATG3_CAPCH) ITAG4.0:Solyc01g102960.3
Solyc06G002439	0.000441	1.21e-06	1.043	heat shock protein 70 kD ITAG4.0:Solyc06g076020.3
Solyc10G002281	0.000653	1.87e-06	0.835	Activator of 90 kDa heat shock protein ATPase-like protein 1 (AHRD V3.3 *** A0A1J3GDI7_NOCCA) ITAG4.0:Solyc10g078930.2
Solyc03G001667	0.0011	3.28e-06	3.01	NA
Solyc06G002493	0.00289	8.95e-06	2.522	Class I heat shock protein (AHRD V3.3 *** A0A2K3M3P7_TRIPR) ITAG4.0:Solyc06g076560.2
Solyc03G003305	0.00798	2.57e-05	1.199	Pyridoxal 5'-phosphate synthase pdxS subunit (AHRD V3.3 *** U9T0K3_RHIID) ITAG4.0:Solyc03g120090.1
Solyc07G002080	0.0169	5.63e-05	1.101	DnaJ like protein (AHRD V3.3 *** Q9FEW7_SOLLC) ITAG4.0:Solyc07g053615.1
Solyc01G003826	0.0194	6.7e-05	1.385	DNA polymerase V (AHRD V3.3 *** A0A2I4F5F3_9ROSI) ITAG4.0:Solyc01g106220.4
Solyc09G000013	0.0197	7.04e-05	0.986	DnaJ protein ERDJ3A (AHRD V3.3 *** A0A2G2VZ69_CAPBA) ITAG4.0:Solyc09g005120.3
Solyc02G001692	0.0324	0.000126	1.053	phosphosulfolactate synthase ITAG4.0:Solyc02g079930.3
Solyc06G002645	0.0324	0.00012	1.976	Peptidylprolyl isomerase (AHRD V3.3 *** A0A2G3CCB5_CAPCH) ITAG4.0:Solyc06g083190.4
Solyc07G002738	0.0324	0.000127	-1.958	NA
Solyc08G002124	0.0352	0.000143	1.783	sphingomyelin phosphodiesterase (AHRD V3.3 *** AT5G47400.1) ITAG4.0:Solyc08g078440.3

## Sheet: VF36 28C vs 34C 30 min DEGs
Comparison of transcript abundance in VF36 at 34°C and 28°C. Log2 Fold Change is calculated as the ratio of transcript abundance of 34°C treated samples relative to 28°C samples.
Gene ID SL5	Adj. P-value	PValue	log2FC	Gene Description
Solyc06G002092	4.24e-07	5.11e-11	2.784	BAG family molecular chaperone regulator 5, mitochondrial (AHRD V3.3 *-* A0A2I0XHJ2_9ASPA) ITAG4.0:Solyc06g072430.3
Solyc11G002068	6.31e-06	1.52e-09	1.825	Heat shock protein 70 (AHRD V3.3 *** S8C6K2_9LAMI) ITAG4.0:Solyc11g066100.2
Solyc03G000301	3.98e-05	1.44e-08	2.494	class 2 small heat shock protein Le-HSP17.6 ITAG4.0:Solyc03g007890.3
Solyc03G002803	0.000645	3.49e-07	1.664	Solanum lycopersicum heat shock protein ITAG4.0:Solyc03g115230.3
Solyc06G000727	0.000645	3.89e-07	2.174	heat shock protein 90 ITAG4.0:Solyc06g036290.3
Solyc06G002439	0.00195	1.41e-06	1.529	heat shock protein 70 kD ITAG4.0:Solyc06g076020.3

## Sheet: VF36 28C vs 34C 15 min DEGs
Comparison of transcript abundance in VF36 at 34°C and 28°C. Log2 Fold Change is calculated as the ratio of transcript abundance of 34°C treated samples relative to 28°C samples.
Gene ID SL5	Adj. P-value	PValue	log2FC	Gene Description
Solyc11G002068	0.00796	9.68e-07	1.341	Heat shock protein 70 (AHRD V3.3 *** S8C6K2_9LAMI) ITAG4.0:Solyc11g066100.2
Solyc06G002092	0.0482	1.17e-05	1.743	BAG family molecular chaperone regulator 5, mitochondrial (AHRD V3.3 *-* A0A2I0XHJ2_9ASPA) ITAG4.0:Solyc06g072430.3
