# Supplementary material for: Flavonols improve tomato pollen thermotolerance during germination and tube elongation by maintaining reactive oxygen species homeostasis
Source: Plant Cell. 2024 Aug 5;36(10):4511–34. doi: 10.1093/plcell/koae222 (PMC11449072; doi:10.1093/plcell/koae222)
Supplement: koae222_Supplementary_Data [file koae222_supplementary_data.zip › ds2.xlsx]

## Sheet: Notes
Supplementary Data. Postiglione et al. (2024). Flavonols protect tomato pollen from heat stress. Plant Cell
Supplementary Dataset S2. are Control vs Temperature DEGs.
Tabs represent each developmental timepoint and show DEGs between 34°C and 28°C temperature treatment
Values are log2 Fold change, Adjusted P values, and P values of comparisons of transcript abundance in are at 34°C and 28°C.
Log2 Fold change is calculated as the ratio of transcript abundance of 34°C treated samples relative to 28°C samples
DEGs are determined by EdgeR and all genes with adjusted P-values< 0.05 are included. Log2 Fold changes are greater than 0.5 or less than -0.5

## Sheet: are 28C vs 34C 75 min DEGs
Comparison of transcript abundance in are at 34°C and 28°C. Log2 Fold Change is calculated as the ratio of transcript abundance of 34°C treated samples relative to 28°C samples.
Gene ID SL5	Adj. P-value	PValue	log2FC	Gene Description	Mean CPM x100 at 28°C 75 min
Solyc02G001811	1.18e-28	1.28e-32	6.782	LeftsH6FtsH protease ITAG4.0:Solyc02g081550.3	6.70333
Solyc03G003038	9.35e-22	2.02e-25	5.825	Heat shock 70 kDa protein (AHRD V3.3 *** A0A1U8FVW2_CAPAN) ITAG4.0:Solyc03g117630.1	120.9
Solyc03G001667	1.47e-21	5.45e-25	6.151	NA	39.0667
Solyc06G002493	1.47e-21	6.37e-25	6.298	Class I heat shock protein (AHRD V3.3 *** A0A2K3M3P7_TRIPR) ITAG4.0:Solyc06g076560.2	33.2333
Solyc04G002206	1.39e-18	7.54e-22	5.106	ripening regulated protein DDTFR8 ITAG4.0:Solyc04g072160.3	81.3
Solyc08G001299	1.78e-17	1.15e-20	5.49	Heat shock transcription factor (AHRD V3.3 *-* A0A1Y1I763_KLENI) ITAG4.0:Solyc08g062960.4	24.3333
Solyc05G000894	1.07e-16	8.09e-20	6.503	small heat shock protein 1 ITAG4.0:Solyc05g014280.4	10.3867
Solyc03G003549	1.75e-16	1.52e-19	5.438	17.4 kDa class III heat shock protein (AHRD V3.3 *** A0A2G3D1F4_CAPCH) ITAG4.0:Solyc03g123540.3	27.6
Solyc01G002906	1.92e-16	1.87e-19	5.448	NA	390.667
Solyc06G002645	8.75e-16	9.47e-19	5.431	Peptidylprolyl isomerase (AHRD V3.3 *** A0A2G3CCB5_CAPCH) ITAG4.0:Solyc06g083190.4	51.0667
Solyc09G000744	1.03e-15	1.23e-18	6.323	Class I heat shock protein (AHRD V3.3 *** A0A2K3KSJ8_TRIPR) ITAG4.0:Solyc09g015020.1	21.88
Solyc09G002335	4.9e-15	6.37e-18	4.049	Heat shock protein 70 kDa (AHRD V3.3 *** A0A2K3P5L8_TRIPR) ITAG4.0:Solyc09g075950.1	112.667
Solyc01G003896	6.75e-15	9.5e-18	6.774	NA	11.6933
Solyc01G002277	2.64e-14	4.01e-17	4.284	NA	261.333
Solyc06G002490	2.98e-14	4.83e-17	6.209	Class I heat shock protein (AHRD V3.3 *** A0A2K3M3P7_TRIPR) ITAG4.0:Solyc06g076520.1	15.7733
Solyc07G002344	4.22e-14	7.32e-17	7.764	Glutathione S-transferase-like protein (AHRD V3.3 *** A0A2K3N2T5_TRIPR) ITAG4.0:Solyc07g056510.3	3.43333
Solyc08G002151	9.64e-14	1.77e-16	4.404	mitochondrial small heat shock protein ITAG4.0:Solyc08g078700.2	411.667
Solyc09G002796	1.13e-13	2.19e-16	6.47	Peptidylprolyl isomerase (AHRD V3.3 *** A0A2G2W2H8_CAPBA) ITAG4.0:Solyc09g092690.3	71.6667
Solyc03G002653	1.2e-13	2.47e-16	6.854	22.0 kDa class IV heat shock protein (AHRD V3.3 *** A0A2G3ATG3_CAPCH) ITAG4.0:Solyc03g113930.3	4.75
Solyc03G002803	1.76e-12	3.81e-15	3.88	Solanum lycopersicum heat shock protein ITAG4.0:Solyc03g115230.3	1173
Solyc11G002443	1.85e-12	4.21e-15	4.839	DnaJ protein like (AHRD V3.3 *** A0A2I0X6P9_9ASPA) ITAG4.0:Solyc11g071830.2	248
Solyc09G000297	2.78e-12	6.93e-15	6.162	plant/protein (AHRD V3.3 *** AT3G10020.1) ITAG4.0:Solyc09g008970.1	15.1267
Solyc11G000951	2.78e-12	6.74e-15	5.115	heat shock protein 70 ITAG4.0:Solyc11g020040.2	16.18
Solyc03G003086	3.96e-12	1.03e-14	6.33	NFU1 iron-sulfur cluster protein (AHRD V3.3 *** AT5G07330.1) ITAG4.0:Solyc03g118060.3	5.55667
Solyc04G000427	4.72e-12	1.28e-14	5.059	ethylene-responsive heat shock protein cognate 70 ITAG4.0:Solyc04g011440.4	250.667
Solyc05G002030	7.41e-12	2.09e-14	5.774	DBH-like monooxygenase (AHRD V3.3 *** AT5G35320.1) ITAG4.0:Solyc05g046310.3	2.28
Solyc08G001741	9.53e-12	2.78e-14	5.261	Late embryogenesis abundant protein Lea5 (AHRD V3.3 *** A0A1J3FNN3_NOCCA) ITAG4.0:Solyc08g074720.2	8.91
Solyc03G000301	1.54e-11	4.67e-14	4.725	class 2 small heat shock protein Le-HSP17.6 ITAG4.0:Solyc03g007890.3	600
Solyc02G002615	2.61e-11	8.19e-14	2.697	Heat stress transcription factor B-1 (AHRD V3.3 *** A0A2G3D8M4_CAPCH) ITAG4.0:Solyc02g090820.3	332
Solyc02G001515	3.09e-11	1e-13	4.915	DnaJ-like protein (AHRD V3.3 *** Q9SP09_TOBAC) ITAG4.0:Solyc02g077670.3	21.2333
Solyc11G000981	7.05e-11	2.36e-13	6.543	leer-sHSP small heat shock protein ITAG4.0:Solyc11g020330.1	7.99667
Solyc05G000542	1.93e-10	6.69e-13	6.635	NA	1.06
Solyc05G000306	4.86e-10	1.73e-12	6.212	DnaJ-like protein subfamily B member 6 (AHRD V3.3 *-* A0A2G3B5R9_CAPCH) ITAG4.0:Solyc05g008120.4	2.12
Solyc02G001144	6.18e-10	2.28e-12	5.271	Transcription initiation factor TFIID subunit 8 (AHRD V3.3 *** A0A1J3F703_NOCCA) ITAG4.0:Solyc02g069170.3	12.4033
Solyc01G003506	6.66e-10	2.52e-12	4.67	22.0 kDa class IV heat shock protein (AHRD V3.3 *** A0A2G3ATG3_CAPCH) ITAG4.0:Solyc01g102960.3	81.5
Solyc02G000822	8.02e-10	3.13e-12	7.453	Calcium-dependent lipid-binding (CaLB domain) family protein (AHRD V3.3 *** A0A2U1LMA8_ARTAN) ITAG4.0:Solyc02g063355.1	1.14
Solyc08G000196	1.42e-09	5.69e-12	3.178	RING/U-box superfamily protein (AHRD V3.3 *** A0A2U1LIK0_ARTAN) ITAG4.0:Solyc08g006980.3	271.667
Solyc06G002092	1.51e-09	6.21e-12	3.66	BAG family molecular chaperone regulator 5, mitochondrial (AHRD V3.3 *-* A0A2I0XHJ2_9ASPA) ITAG4.0:Solyc06g072430.3	762.333
Solyc08G001243	1.54e-09	6.52e-12	4.537	17.9 kDa class II heat shock protein (AHRD V3.3 *** A0A2G3A1B9_CAPAN) ITAG4.0:Solyc08g062340.3	33.8667
Solyc10G002699	1.79e-09	7.76e-12	4.217	Bag family molecular chaperone regulator mitochondrial-like (AHRD V3.3 *** A0A2K3P7D1_TRIPR) ITAG4.0:Solyc10g084170.1	112.1
Solyc09G000532	2.47e-09	1.1e-11	4.608	Regulator of chromosome condensation (RCC1) family protein (AHRD V3.3 *** A0A1I9LSN5_ARATH) ITAG4.0:Solyc09g011160.4	16.7
PRAM_26312	2.9e-09	1.32e-11	3.648	LeHSP110/ClpB heat shock protein ITAG4.0:Solyc02g088610.4	194.333
Solyc11G002068	6.42e-09	2.99e-11	3.097	Heat shock protein 70 (AHRD V3.3 *** S8C6K2_9LAMI) ITAG4.0:Solyc11g066100.2	2470
Solyc07G002245	6.61e-09	3.15e-11	4.629	NA	3.51667
Solyc03G001544	1.5e-08	7.29e-11	4.922	NBS-LRR resistance protein (AHRD V3.3 *** A0A2K3NU03_TRIPR) ITAG4.0:Solyc03g078300.3	3.51667
Solyc09G000121	1.96e-08	9.75e-11	4.433	Ascorbate peroxidase (AHRD V3.3 *** Q42941_TOBAC) ITAG4.0:Solyc09g007270.3	12.7267
Solyc04G000533	2.23e-08	1.14e-10	4.641	15.7 kDa heat shock protein, peroxisomal (AHRD V3.3 *** A0A1U8GLK8_CAPAN) ITAG4.0:Solyc04g014480.3	5.99333
Solyc05G000281	2.54e-08	1.32e-10	3.257	RING/U-box superfamily protein (AHRD V3.3 *-* Q9LJE9_ARATH) ITAG4.0:Solyc05g007895.1	81.0333
Solyc02G001692	3.5e-08	1.89e-10	2.173	phosphosulfolactate synthase ITAG4.0:Solyc02g079930.3	620
Solyc08G001249	3.5e-08	1.89e-10	5.068	17.9 kDa class II heat shock protein (AHRD V3.3 *** A0A2G3CY92_CAPCH) ITAG4.0:Solyc08g062437.1	34.0033
Solyc07G001512	1.95e-07	1.07e-09	2.396	chaperonin 21 precursor ITAG4.0:Solyc07g042250.3	87.7
Solyc07G000258	3.28e-07	1.85e-09	3.475	nucleolin isoform X1 (AHRD V3.3 *-* XP_004242730.1) ITAG4.0:Solyc07g007500.3	19.5
Solyc03G003305	5.08e-07	2.92e-09	2.922	Pyridoxal 5'-phosphate synthase pdxS subunit (AHRD V3.3 *** U9T0K3_RHIID) ITAG4.0:Solyc03g120090.1	334.333
Solyc10G002281	6.48e-07	3.79e-09	2.308	Activator of 90 kDa heat shock protein ATPase-like protein 1 (AHRD V3.3 *** A0A1J3GDI7_NOCCA) ITAG4.0:Solyc10g078930.2	1700
Solyc05G002365	1.37e-06	8.13e-09	2.124	Dehydration-responsive element-binding protein 2A (AHRD V3.3 *** A0A1U8GX89_CAPAN) ITAG4.0:Solyc05g052410.3	261.333
Solyc12G000755	1.9e-06	1.15e-08	2.558	Heat shock protein 90-1 ITAG4.0:Solyc12g015880.2	1432.67
Solyc08G002201	3.29e-06	2.03e-08	2.392	Hsp70-Hsp90 organizing protein 1 (AHRD V3.3 *** A0A1U8GC69_CAPAN) ITAG4.0:Solyc08g079170.3	1440
Solyc07G001812	5.41e-06	3.4e-08	1.905	ubiquitin fusion degradation protein 1 (AHRD V3.3 *** A0A2I4DSF8_9ROSI) ITAG4.0:Solyc07g048120.3	569
Solyc10G002923	5.43e-06	3.47e-08	1.707	LEHSC270 hsc-2heat shock protein cognate 70 ITAG4.0:Solyc10g086410.3	659.333
Solyc06G000727	5.95e-06	3.87e-08	2.843	heat shock protein 90 ITAG4.0:Solyc06g036290.3	2126.67
Solyc07G002080	1.15e-05	7.57e-08	1.995	DnaJ like protein (AHRD V3.3 *** Q9FEW7_SOLLC) ITAG4.0:Solyc07g053615.1	633.667
Solyc03G000200	1.85e-05	1.26e-07	2.185	Peptidase M48 (AHRD V3.3 *** A0A200PMQ6_9MAGN) ITAG4.0:Solyc03g007000.4	35.4
Solyc08G001579	1.85e-05	1.25e-07	1.174	CHY-type/CTCHY-type/RING-type Zinc finger protein (AHRD V3.3 *** A0A2U1Q2D4_ARTAN) ITAG4.0:Solyc08g067960.3	1743.33
Solyc02G000677	2.51e-05	1.74e-07	2.276	Activated RNA polymerase II transcriptional coactivator p15 (AHRD V3.3 *** A0A2G2XC29_CAPBA) ITAG4.0:Solyc02g061790.4	30.0333
Solyc12G002461	2.71e-05	1.9e-07	3.139	Ornithine carbamoyltransferase (AHRD V3.3 *** A0A2G2YA09_CAPAN) ITAG4.0:Solyc12g089210.2	21.9
Solyc01G003685	3.79e-05	2.71e-07	3.109	Multiprotein-bridging factor 1c (AHRD V3.3 *** A0A1U8F6N4_CAPAN) ITAG4.0:Solyc01g104740.3	114.8
Solyc03G001718	4.16e-05	3.02e-07	1.588	Heat shock protein 70 family (AHRD V3.3 *** A0A200QNK9_9MAGN) ITAG4.0:Solyc03g082920.4	408.667
Solyc03G002472	4.34e-05	3.2e-07	3.196	MAP kinase kinase kinase 27 ITAG4.0:Solyc03g112140.4	31.7667
Solyc11G002231	4.61e-05	3.44e-07	2.823	Nitrilase (AHRD V3.3 *** G4VV63_CAMSI) ITAG4.0:Solyc11g068730.2	16.2
Solyc09G000013	5.15e-05	3.9e-07	2.081	DnaJ protein ERDJ3A (AHRD V3.3 *** A0A2G2VZ69_CAPBA) ITAG4.0:Solyc09g005120.3	1263.33
Solyc09G002196	0.000105	8.1e-07	2.117	Tubby-like F-box protein (AHRD V3.3 *** A0A200QX79_9MAGN) ITAG4.0:Solyc09g074510.3	108.267
Solyc03G000198	0.000113	8.84e-07	3.125	Pentatricopeptide repeat (AHRD V3.3 *** A0A200PMS4_9MAGN) ITAG4.0:Solyc03g006990.1	13.6167
Solyc01G003823	0.000134	1.06e-06	1.888	Heat shock protein 70 kDa (AHRD V3.3 *** A0A2K3MZA1_TRIPR) ITAG4.0:Solyc01g106210.3	467
Solyc06G001888	0.000145	1.16e-06	3.18	hypothetical protein (AHRD V3.3 *** AT5G07950.1) ITAG4.0:Solyc06g069510.3	16.6867
Solyc10G002725	0.000146	1.19e-06	2.154	Glutathione S-transferase (AHRD V3.3 *** Q76KW1_PEA) ITAG4.0:Solyc10g084400.2	46.0667
Solyc10G002787	0.000146	1.2e-06	2.476	Heme-binding-like protein (AHRD V3.3 *** A0A2I0X8X3_9ASPA) ITAG4.0:Solyc10g085040.1	29.1
Solyc03G000356	0.000214	1.79e-06	2.027	oxidoreductase/transition metal ion-binding protein (AHRD V3.3 *** AT5G52410.3) ITAG4.0:Solyc03g025530.3	78.0333
Solyc09G002288	0.000345	2.91e-06	2.302	DnaJ-like protein subfamily B member 6 (AHRD V3.3 *** A0A2G2W0L3_CAPBA) ITAG4.0:Solyc09g075470.2	32.4667
Solyc05G002617	0.000356	3.05e-06	3.482	RNA-binding protein 42 (AHRD V3.3 *** A0A2I4E3H6_9ROSI) ITAG4.0:Solyc05g055010.4	61.6467
Solyc12G000748	0.000394	3.41e-06	2.705	NA	9.90333
Solyc11G002250	0.000398	3.49e-06	2.245	RING-type E3 ubiquitin transferase (AHRD V3.3 *** A0A2G2VPS7_CAPBA) ITAG4.0:Solyc11g068940.1	29.0667
Solyc05G000796	0.000514	4.56e-06	1.836	Amine oxidase (AHRD V3.3 *** A0A2G2VMP6_CAPBA) ITAG4.0:Solyc05g013440.3	59.5333
Solyc03G003075	0.000786	7.06e-06	1.394	Forkhead-associated domain-containing protein / FHA domain-containing protein (AHRD V3.3 *** A0A2U1Q1M6_ARTAN) ITAG4.0:Solyc03g117960.4	243.333
Solyc12G000449	0.000896	8.15e-06	2.164	Protein phosphatase 2C (AHRD V3.3 *** B4FDN2_MAIZE) ITAG4.0:Solyc12g010450.3	60.2
Solyc12G001950	0.00109	1e-05	1.353	NA	1243.33
Solyc07G000128	0.0015	1.4e-05	2.032	ripening regulated protein (DDTFR5) ITAG4.0:Solyc07g006180.3	50.9
Solyc09G000518	0.00162	1.53e-05	3.536	Hsp70 nucleotide exchange factor FES1 (AHRD V3.3 *** A0A1J3K956_NOCCA) ITAG4.0:Solyc09g011030.3	17.47
Solyc02G001657	0.00169	1.61e-05	-2.323	FAD-binding Berberine family protein (AHRD V3.3 *** A0A2U1MQE5_ARTAN) ITAG4.0:Solyc02g079440.3	56.6333
Solyc11G002140	0.00177	1.7e-05	2.027	Zinc finger transcription factor 68 ITAG4.0:Solyc11g066830.2	177.667
Solyc06G000196	0.00186	1.81e-05	1.913	SET-domain containing protein lysine methyltransferase family protein (AHRD V3.3 *-* F4K7E3_ARATH) ITAG4.0:Solyc06g008130.4	40.5333
Solyc11G002064	0.00225	2.22e-05	1.679	70 kDa heat shock protein (AHRD V3.3 *** Q943K7_ORYSJ) ITAG4.0:Solyc11g066060.3	3330
Solyc06G002502	0.00243	2.42e-05	1.226	RNA-binding (RRM/RBD/RNP motifs) family protein (AHRD V3.3 *-* A0A1P8AVT0_ARATH) ITAG4.0:Solyc06g076670.3	1116.67
Solyc06G002759	0.00272	2.74e-05	1.663	ER auxin binding 1 ITAG4.0:Solyc06g084390.3	70.6
Solyc08G002207	0.00293	2.98e-05	2.453	TPR repeat-containing thioredoxin TDX (AHRD V3.3 *-* A0A2G2XKR1_CAPBA) ITAG4.0:Solyc08g079260.3	24.5467
Solyc04G001742	0.00305	3.14e-05	1.96	Protein kinase superfamily protein (AHRD V3.3 *** A0A2U1MTH5_ARTAN) ITAG4.0:Solyc04g054190.3	36.1333
Solyc09G000040	0.00306	3.18e-05	1.755	NA	229
Solyc07G002746	0.00385	4.05e-05	0.739	molecular chaperone Hsp90-2 ITAG4.0:Solyc07g065840.2	7200
Solyc08G002398	0.00457	4.85e-05	2.162	Unknown protein ITAG4.0:Solyc08g081460.2	62.3
Solyc12G000488	0.00502	5.38e-05	3.007	NA	14.2333
Solyc10G001041	0.00546	5.91e-05	2.372	Chloride channel protein (AHRD V3.3 *** K4CZH2_SOLLC) ITAG4.0:Solyc10g044470.3	10.8333
Solyc01G000207	0.00559	6.11e-05	0.997	Polynucleotidyl transferase, ribonuclease H-like superfamily protein (AHRD V3.3 *** A0A2U1M9A7_ARTAN) ITAG4.0:Solyc01g007840.3	541
Solyc10G002198	0.00575	6.35e-05	1.273	Plant organelle RNA recognition domain containing protein (AHRD V3.3 *** A0A2P5FBL3_TREOI) ITAG4.0:Solyc10g077100.1	134
Solyc06G002240	0.00595	6.63e-05	2.215	NA	23.3667
Solyc09G000522	0.00642	7.23e-05	1.055	Ribulose bisphosphate carboxylase/oxygenase activase, chloroplastic (AHRD V3.3 *** A0A2G2VP29_CAPBA) ITAG4.0:Solyc09g011080.3	166
Solyc07G001377	0.0123	0.00014	1.64	Harbinger transposase-derived nuclease (AHRD V3.3 *** A0A200QD47_9MAGN) ITAG4.0:Solyc07g040960.1	245.667
Solyc03G000878	0.0127	0.000146	-0.883	Calcium uniporter protein 2, mitochondrial (AHRD V3.3 *** A0A2G3ABZ2_CAPAN) ITAG4.0:Solyc03g044960.2	762.667
Solyc08G002494	0.0136	0.000157	0.79	NA	1556.67
Solyc09G001994	0.0157	0.000183	1.24	Bax inhibitor-1 family protein (AHRD V3.3 *-* A0A2U1MW73_ARTAN) ITAG4.0:Solyc09g065610.2	229
Solyc07G001725	0.0162	0.000192	1.089	RNA-binding (RRM/RBD/RNP motifs) family protein (AHRD V3.3 *-* A0A2U1LP30_ARTAN) ITAG4.0:Solyc07g045240.3	550.333
Solyc05G002350	0.0175	0.000209	-1.619	Unknown protein ITAG4.0:Solyc05g052265.1	63.9667
Solyc02G001171	0.0186	0.000224	1.025	Cation/calcium exchanger 4 (AHRD V3.3 *** A0A2G3A6Q7_CAPAN) ITAG4.0:Solyc02g069710.4	144.333
Solyc07G001594	0.0207	0.000251	1.426	Rhomboid-like protein 14 (AHRD V3.3 *** A0A2K3N0Y0_TRIPR) ITAG4.0:Solyc07g042930.3	212.333
Solyc08G000035	0.0222	0.000271	1.294	NA	46.4667
Solyc01G002256	0.0233	0.000287	1.632	Protein phosphatase 2C family protein (AHRD V3.3 *** A0A2U1NN53_ARTAN) ITAG4.0:Solyc01g081000.3	33.5667
Solyc08G002253	0.0243	0.000303	2.35	copper/zinc superoxide dismutase copper chaperone precursor ITAG4.0:Solyc08g079830.4	76.5667
Solyc06G001733	0.0246	0.000312	1.882	DNA/RNA-binding protein Alba-like (AHRD V3.3 *** A0A200PQE1_9MAGN) ITAG4.0:Solyc06g068050.3	15.8
Solyc11G001804	0.0246	0.000312	0.97	NA	836.333
PRAM_26281	0.0256	0.00033	1.305	NA	150.667
Solyc04G000030	0.0256	0.000329	1.184	Phosphatidylinositol 4-kinase gamma 7 (AHRD V3.3 *** A0A1U8GNT8_CAPAN) ITAG4.0:Solyc04g005270.1	449
Solyc12G000549	0.0264	0.000343	0.919	Interactor of constitutive active ROPS 1-like protein (AHRD V3.3 *** A0A2K3NH99_TRIPR) ITAG4.0:Solyc12g011360.2	150.333
Solyc12G000098	0.0271	0.000355	1.04	WLM domain-containing protein/PUB domain-containing protein (AHRD V3.3 *** A0A1Q3B398_CEPFO) ITAG4.0:Solyc12g005980.2	1380
Solyc12G002815	0.0283	0.000373	0.955	NA	569.667
Solyc12G002286	0.0299	0.000399	1.478	HSP20-like chaperone (AHRD V3.3 *** A0A2U1QD54_ARTAN) ITAG4.0:Solyc12g056780.2	104.433
Solyc11G001073	0.0373	0.000501	2.47	NA	16.6
Solyc09G002677	0.0409	0.000553	-1.063	60S acidic ribosomal protein P0 (AHRD V3.3 *** A0A2G3CRU5_CAPCH) ITAG4.0:Solyc09g091520.2	144.333
Solyc04G001945	0.0414	0.000565	2.62	NA	15.1833
Solyc07G002728	0.0462	0.000635	0.554	E3 ubiquitin-protein ligase UPL2 (AHRD V3.3 *** A0A2G3C2F6_CAPCH) ITAG4.0:Solyc07g065630.4	2636.67
Solyc11G001818	0.0499	0.000694	1.883	NA	11.72
Solyc12G002585	0.0499	0.000697	1.982	Ubiquitin carboxyl-terminal hydrolase 19 (AHRD V3.3 *** A0A2G2VJ71_CAPBA) ITAG4.0:Solyc12g096430.1	16.76

## Sheet: are 28C vs 34C 45 min DEGs
Comparison of transcript abundance in are at 34°C and 28°C. Log2 Fold Change is calculated as the ratio of transcript abundance of 34°C treated samples relative to 28°C samples.
Gene ID SL5	Adj. P-value	PValue	log2FC	Gene Description
Solyc03G001667	2.18e-23	2.37e-27	6.563	NA
Solyc04G002206	1.77e-18	3.85e-22	4.65	ripening regulated protein DDTFR8 ITAG4.0:Solyc04g072160.3
Solyc09G002796	1.64e-17	5.33e-21	5.523	Peptidylprolyl isomerase (AHRD V3.3 *** A0A2G2W2H8_CAPBA) ITAG4.0:Solyc09g092690.3
Solyc03G003038	5.86e-17	2.55e-20	5.177	Heat shock 70 kDa protein (AHRD V3.3 *** A0A1U8FVW2_CAPAN) ITAG4.0:Solyc03g117630.1
Solyc01G002906	2.28e-16	1.24e-19	4.498	NA
Solyc08G002151	2.36e-16	1.54e-19	4.091	mitochondrial small heat shock protein ITAG4.0:Solyc08g078700.2
Solyc08G001243	3.1e-16	2.36e-19	6.397	17.9 kDa class II heat shock protein (AHRD V3.3 *** A0A2G3A1B9_CAPAN) ITAG4.0:Solyc08g062340.3
Solyc06G002645	7.09e-15	6.17e-18	4.566	Peptidylprolyl isomerase (AHRD V3.3 *** A0A2G3CCB5_CAPCH) ITAG4.0:Solyc06g083190.4
Solyc06G002493	1e-14	9.8e-18	5.762	Class I heat shock protein (AHRD V3.3 *** A0A2K3M3P7_TRIPR) ITAG4.0:Solyc06g076560.2
Solyc08G001299	3.13e-14	3.4e-17	5.565	Heat shock transcription factor (AHRD V3.3 *-* A0A1Y1I763_KLENI) ITAG4.0:Solyc08g062960.4
Solyc03G002653	3.8e-14	4.54e-17	6.901	22.0 kDa class IV heat shock protein (AHRD V3.3 *** A0A2G3ATG3_CAPCH) ITAG4.0:Solyc03g113930.3
Solyc03G000301	7.74e-14	1.01e-16	4.348	class 2 small heat shock protein Le-HSP17.6 ITAG4.0:Solyc03g007890.3
Solyc11G002443	7.86e-14	1.11e-16	4.137	DnaJ protein like (AHRD V3.3 *** A0A2I0X6P9_9ASPA) ITAG4.0:Solyc11g071830.2
Solyc08G001249	2.12e-13	3.23e-16	4.015	17.9 kDa class II heat shock protein (AHRD V3.3 *** A0A2G3CY92_CAPCH) ITAG4.0:Solyc08g062437.1
Solyc02G001811	1.58e-12	2.58e-15	5.095	LeftsH6FtsH protease ITAG4.0:Solyc02g081550.3
Solyc09G000744	2.27e-12	3.95e-15	5.952	Class I heat shock protein (AHRD V3.3 *** A0A2K3KSJ8_TRIPR) ITAG4.0:Solyc09g015020.1
Solyc01G002277	4.8e-12	8.87e-15	4.03	NA
Solyc03G003549	5.73e-12	1.12e-14	5.763	17.4 kDa class III heat shock protein (AHRD V3.3 *** A0A2G3D1F4_CAPCH) ITAG4.0:Solyc03g123540.3
Solyc01G003506	1.04e-11	2.14e-14	4.324	22.0 kDa class IV heat shock protein (AHRD V3.3 *** A0A2G3ATG3_CAPCH) ITAG4.0:Solyc01g102960.3
Solyc06G002490	1.65e-11	3.58e-14	5.036	Class I heat shock protein (AHRD V3.3 *** A0A2K3M3P7_TRIPR) ITAG4.0:Solyc06g076520.1
Solyc01G003896	1.74e-11	3.98e-14	5.524	NA
Solyc09G000297	2.11e-11	5.04e-14	4.914	plant/protein (AHRD V3.3 *** AT3G10020.1) ITAG4.0:Solyc09g008970.1
Solyc09G002335	7.66e-11	1.91e-13	3.545	Heat shock protein 70 kDa (AHRD V3.3 *** A0A2K3P5L8_TRIPR) ITAG4.0:Solyc09g075950.1
Solyc03G003086	1.13e-10	2.96e-13	5.124	NFU1 iron-sulfur cluster protein (AHRD V3.3 *** AT5G07330.1) ITAG4.0:Solyc03g118060.3
Solyc05G000894	2.79e-10	7.58e-13	6.526	small heat shock protein 1 ITAG4.0:Solyc05g014280.4
Solyc07G002344	3.45e-10	9.76e-13	5.819	Glutathione S-transferase-like protein (AHRD V3.3 *** A0A2K3N2T5_TRIPR) ITAG4.0:Solyc07g056510.3
Solyc08G001741	3.84e-10	1.13e-12	5.55	Late embryogenesis abundant protein Lea5 (AHRD V3.3 *** A0A1J3FNN3_NOCCA) ITAG4.0:Solyc08g074720.2
Solyc02G001144	1.04e-09	3.18e-12	4.649	Transcription initiation factor TFIID subunit 8 (AHRD V3.3 *** A0A1J3F703_NOCCA) ITAG4.0:Solyc02g069170.3
Solyc04G000427	1.61e-09	5.09e-12	4.064	ethylene-responsive heat shock protein cognate 70 ITAG4.0:Solyc04g011440.4
Solyc05G000306	9.38e-09	3.06e-11	5.784	DnaJ-like protein subfamily B member 6 (AHRD V3.3 *-* A0A2G3B5R9_CAPCH) ITAG4.0:Solyc05g008120.4
Solyc03G002803	1.26e-08	4.24e-11	3.142	Solanum lycopersicum heat shock protein ITAG4.0:Solyc03g115230.3
Solyc08G000196	3.34e-08	1.16e-10	2.455	RING/U-box superfamily protein (AHRD V3.3 *** A0A2U1LIK0_ARTAN) ITAG4.0:Solyc08g006980.3
Solyc11G000981	3.58e-08	1.29e-10	4.859	leer-sHSP small heat shock protein ITAG4.0:Solyc11g020330.1
Solyc10G002699	7.4e-08	2.74e-10	3.661	Bag family molecular chaperone regulator mitochondrial-like (AHRD V3.3 *** A0A2K3P7D1_TRIPR) ITAG4.0:Solyc10g084170.1
Solyc06G000727	1.03e-07	3.93e-10	2.791	heat shock protein 90 ITAG4.0:Solyc06g036290.3
Solyc05G000281	1.64e-07	6.43e-10	3.244	RING/U-box superfamily protein (AHRD V3.3 *-* Q9LJE9_ARATH) ITAG4.0:Solyc05g007895.1
Solyc02G001515	1.89e-07	7.62e-10	3.827	DnaJ-like protein (AHRD V3.3 *** Q9SP09_TOBAC) ITAG4.0:Solyc02g077670.3
Solyc11G002068	2.01e-07	8.31e-10	2.68	Heat shock protein 70 (AHRD V3.3 *** S8C6K2_9LAMI) ITAG4.0:Solyc11g066100.2
Solyc01G003685	4.17e-06	1.77e-08	2.745	Multiprotein-bridging factor 1c (AHRD V3.3 *** A0A1U8F6N4_CAPAN) ITAG4.0:Solyc01g104740.3
Solyc11G000951	1.18e-05	5.13e-08	2.72	heat shock protein 70 ITAG4.0:Solyc11g020040.2
Solyc08G002201	1.2e-05	5.35e-08	1.679	Hsp70-Hsp90 organizing protein 1 (AHRD V3.3 *** A0A1U8GC69_CAPAN) ITAG4.0:Solyc08g079170.3
Solyc12G000449	1.37e-05	6.26e-08	2.307	Protein phosphatase 2C (AHRD V3.3 *** B4FDN2_MAIZE) ITAG4.0:Solyc12g010450.3
Solyc06G002092	1.5e-05	7.01e-08	3.165	BAG family molecular chaperone regulator 5, mitochondrial (AHRD V3.3 *-* A0A2I0XHJ2_9ASPA) ITAG4.0:Solyc06g072430.3
Solyc02G001692	1.82e-05	8.69e-08	1.639	phosphosulfolactate synthase ITAG4.0:Solyc02g079930.3
Solyc05G002365	2.12e-05	1.03e-07	1.932	Dehydration-responsive element-binding protein 2A (AHRD V3.3 *** A0A1U8GX89_CAPAN) ITAG4.0:Solyc05g052410.3
Solyc02G002615	6.74e-05	3.37e-07	1.711	Heat stress transcription factor B-1 (AHRD V3.3 *** A0A2G3D8M4_CAPCH) ITAG4.0:Solyc02g090820.3
Solyc10G002281	7.15e-05	3.65e-07	1.508	Activator of 90 kDa heat shock protein ATPase-like protein 1 (AHRD V3.3 *** A0A1J3GDI7_NOCCA) ITAG4.0:Solyc10g078930.2
Solyc09G000532	0.000133	6.94e-07	3.215	Regulator of chromosome condensation (RCC1) family protein (AHRD V3.3 *** A0A1I9LSN5_ARATH) ITAG4.0:Solyc09g011160.4
Solyc11G002140	0.000207	1.1e-06	1.828	Zinc finger transcription factor 68 ITAG4.0:Solyc11g066830.2
Solyc03G003305	0.000219	1.19e-06	2.261	Pyridoxal 5'-phosphate synthase pdxS subunit (AHRD V3.3 *** U9T0K3_RHIID) ITAG4.0:Solyc03g120090.1
Solyc10G002787	0.000227	1.26e-06	2.719	Heme-binding-like protein (AHRD V3.3 *** A0A2I0X8X3_9ASPA) ITAG4.0:Solyc10g085040.1
Solyc11G002250	0.000263	1.49e-06	2.911	RING-type E3 ubiquitin transferase (AHRD V3.3 *** A0A2G2VPS7_CAPBA) ITAG4.0:Solyc11g068940.1
Solyc08G002398	0.000305	1.76e-06	2.494	Unknown protein ITAG4.0:Solyc08g081460.2
PRAM_26312	0.000526	3.09e-06	2.907	LeHSP110/ClpB heat shock protein ITAG4.0:Solyc02g088610.4
Solyc01G003823	0.000582	3.48e-06	1.48	Heat shock protein 70 kDa (AHRD V3.3 *** A0A2K3MZA1_TRIPR) ITAG4.0:Solyc01g106210.3
Solyc11G002231	0.000629	3.83e-06	2.082	Nitrilase (AHRD V3.3 *** G4VV63_CAMSI) ITAG4.0:Solyc11g068730.2
Solyc12G000755	0.00063	3.9e-06	1.896	Heat shock protein 90-1 ITAG4.0:Solyc12g015880.2
Solyc06G002502	0.000775	4.89e-06	1.139	RNA-binding (RRM/RBD/RNP motifs) family protein (AHRD V3.3 *-* A0A1P8AVT0_ARATH) ITAG4.0:Solyc06g076670.3
Solyc04G000030	0.000953	6.11e-06	1.133	Phosphatidylinositol 4-kinase gamma 7 (AHRD V3.3 *** A0A1U8GNT8_CAPAN) ITAG4.0:Solyc04g005270.1
Solyc07G001594	0.00164	1.07e-05	1.11	Rhomboid-like protein 14 (AHRD V3.3 *** A0A2K3N0Y0_TRIPR) ITAG4.0:Solyc07g042930.3
Solyc05G002030	0.00267	1.77e-05	2.19	DBH-like monooxygenase (AHRD V3.3 *** AT5G35320.1) ITAG4.0:Solyc05g046310.3
Solyc07G002080	0.00459	3.09e-05	1.728	DnaJ like protein (AHRD V3.3 *** Q9FEW7_SOLLC) ITAG4.0:Solyc07g053615.1
Solyc07G001512	0.00566	3.88e-05	1.475	chaperonin 21 precursor ITAG4.0:Solyc07g042250.3
Solyc05G002617	0.0069	4.8e-05	2.939	RNA-binding protein 42 (AHRD V3.3 *** A0A2I4E3H6_9ROSI) ITAG4.0:Solyc05g055010.4
Solyc09G000013	0.00792	5.6e-05	1.505	DnaJ protein ERDJ3A (AHRD V3.3 *** A0A2G2VZ69_CAPBA) ITAG4.0:Solyc09g005120.3
Solyc07G001812	0.0167	0.00012	1.135	ubiquitin fusion degradation protein 1 (AHRD V3.3 *** A0A2I4DSF8_9ROSI) ITAG4.0:Solyc07g048120.3
Solyc03G000375	0.0181	0.000132	2.048	Oxalate--CoA ligase (AHRD V3.3 *** A0A2G2X724_CAPBA) ITAG4.0:Solyc03g025720.3
Solyc07G000258	0.0201	0.000149	2.245	nucleolin isoform X1 (AHRD V3.3 *-* XP_004242730.1) ITAG4.0:Solyc07g007500.3
Solyc10G002725	0.0258	0.000194	1.313	Glutathione S-transferase (AHRD V3.3 *** Q76KW1_PEA) ITAG4.0:Solyc10g084400.2
Solyc05G000796	0.0317	0.000241	1.962	Amine oxidase (AHRD V3.3 *** A0A2G2VMP6_CAPBA) ITAG4.0:Solyc05g013440.3
Solyc09G002196	0.0355	0.000274	1.266	Tubby-like F-box protein (AHRD V3.3 *** A0A200QX79_9MAGN) ITAG4.0:Solyc09g074510.3

## Sheet: are 28C vs 34C 30 min DEGs
Comparison of transcript abundance in are at 34°C and 28°C. Log2 Fold Change is calculated as the ratio of transcript abundance of 34°C treated samples relative to 28°C samples.
Gene ID SL5	Adj. P-value	PValue	log2FC	Gene Description
Solyc03G000301	2.28e-47	2.46e-51	4.394	class 2 small heat shock protein Le-HSP17.6 ITAG4.0:Solyc03g007890.3
Solyc04G000427	1.7e-40	3.69e-44	3.943	ethylene-responsive heat shock protein cognate 70 ITAG4.0:Solyc04g011440.4
Solyc11G002443	1.07e-38	3.46e-42	4.342	DnaJ protein like (AHRD V3.3 *** A0A2I0X6P9_9ASPA) ITAG4.0:Solyc11g071830.2
Solyc08G002151	4.25e-36	1.84e-39	4.615	mitochondrial small heat shock protein ITAG4.0:Solyc08g078700.2
Solyc06G000727	5.95e-34	3.22e-37	3.859	heat shock protein 90 ITAG4.0:Solyc06g036290.3
Solyc03G001667	6.63e-32	4.31e-35	6.345	NA
Solyc11G002068	2e-30	1.52e-33	3.041	Heat shock protein 70 (AHRD V3.3 *** S8C6K2_9LAMI) ITAG4.0:Solyc11g066100.2
Solyc06G002092	3.77e-29	3.26e-32	3.591	BAG family molecular chaperone regulator 5, mitochondrial (AHRD V3.3 *-* A0A2I0XHJ2_9ASPA) ITAG4.0:Solyc06g072430.3
Solyc03G002803	3.81e-28	3.71e-31	2.989	Solanum lycopersicum heat shock protein ITAG4.0:Solyc03g115230.3
Solyc01G002906	9.16e-27	9.91e-30	3.932	NA
Solyc04G002206	2.98e-26	3.55e-29	3.871	ripening regulated protein DDTFR8 ITAG4.0:Solyc04g072160.3
Solyc10G002699	1.13e-25	1.47e-28	4.136	Bag family molecular chaperone regulator mitochondrial-like (AHRD V3.3 *** A0A2K3P7D1_TRIPR) ITAG4.0:Solyc10g084170.1
PRAM_26312	5.71e-24	8.03e-27	3.075	LeHSP110/ClpB heat shock protein ITAG4.0:Solyc02g088610.4
Solyc01G002277	1.86e-23	2.81e-26	4.29	NA
Solyc06G002493	6.48e-23	1.05e-25	5.197	Class I heat shock protein (AHRD V3.3 *** A0A2K3M3P7_TRIPR) ITAG4.0:Solyc06g076560.2
Solyc09G002796	7.94e-23	1.37e-25	4.266	Peptidylprolyl isomerase (AHRD V3.3 *** A0A2G2W2H8_CAPBA) ITAG4.0:Solyc09g092690.3
Solyc03G003038	7.81e-22	1.44e-24	3.853	Heat shock 70 kDa protein (AHRD V3.3 *** A0A1U8FVW2_CAPAN) ITAG4.0:Solyc03g117630.1
Solyc08G001299	9.99e-21	1.94e-23	5.385	Heat shock transcription factor (AHRD V3.3 *-* A0A1Y1I763_KLENI) ITAG4.0:Solyc08g062960.4
Solyc12G000755	4.99e-19	1.03e-21	1.796	Heat shock protein 90-1 ITAG4.0:Solyc12g015880.2
Solyc01G003506	1.2e-15	2.6e-18	3.766	22.0 kDa class IV heat shock protein (AHRD V3.3 *** A0A2G3ATG3_CAPCH) ITAG4.0:Solyc01g102960.3
Solyc06G002439	1.1e-13	2.51e-16	1.72	heat shock protein 70 kD ITAG4.0:Solyc06g076020.3
Solyc03G003549	3.42e-13	8.13e-16	5.232	17.4 kDa class III heat shock protein (AHRD V3.3 *** A0A2G3D1F4_CAPCH) ITAG4.0:Solyc03g123540.3
Solyc06G002490	1.59e-12	3.95e-15	5.026	Class I heat shock protein (AHRD V3.3 *** A0A2K3M3P7_TRIPR) ITAG4.0:Solyc06g076520.1
Solyc05G000281	3.07e-12	7.96e-15	3.098	RING/U-box superfamily protein (AHRD V3.3 *-* Q9LJE9_ARATH) ITAG4.0:Solyc05g007895.1
Solyc03G003305	7.11e-12	1.92e-14	2.065	Pyridoxal 5'-phosphate synthase pdxS subunit (AHRD V3.3 *** U9T0K3_RHIID) ITAG4.0:Solyc03g120090.1
Solyc10G002281	4.84e-11	1.36e-13	1.33	Activator of 90 kDa heat shock protein ATPase-like protein 1 (AHRD V3.3 *** A0A1J3GDI7_NOCCA) ITAG4.0:Solyc10g078930.2
Solyc08G000196	9.39e-11	2.74e-13	2.322	RING/U-box superfamily protein (AHRD V3.3 *** A0A2U1LIK0_ARTAN) ITAG4.0:Solyc08g006980.3
Solyc01G003685	8.36e-10	2.53e-12	3.191	Multiprotein-bridging factor 1c (AHRD V3.3 *** A0A1U8F6N4_CAPAN) ITAG4.0:Solyc01g104740.3
Solyc03G003086	2.88e-09	9.03e-12	7.024	NFU1 iron-sulfur cluster protein (AHRD V3.3 *** AT5G07330.1) ITAG4.0:Solyc03g118060.3
Solyc05G002365	1.15e-08	3.74e-11	1.809	Dehydration-responsive element-binding protein 2A (AHRD V3.3 *** A0A1U8GX89_CAPAN) ITAG4.0:Solyc05g052410.3
Solyc09G000744	1.19e-08	4e-11	4.441	Class I heat shock protein (AHRD V3.3 *** A0A2K3KSJ8_TRIPR) ITAG4.0:Solyc09g015020.1
Solyc11G002064	1.53e-08	5.29e-11	1.289	70 kDa heat shock protein (AHRD V3.3 *** Q943K7_ORYSJ) ITAG4.0:Solyc11g066060.3
Solyc02G001811	2.91e-08	1.04e-10	4.04	LeftsH6FtsH protease ITAG4.0:Solyc02g081550.3
Solyc06G002645	5.99e-08	2.2e-10	3.23	Peptidylprolyl isomerase (AHRD V3.3 *** A0A2G3CCB5_CAPCH) ITAG4.0:Solyc06g083190.4
Solyc08G001249	1.14e-07	4.31e-10	3.339	17.9 kDa class II heat shock protein (AHRD V3.3 *** A0A2G3CY92_CAPCH) ITAG4.0:Solyc08g062437.1
Solyc07G002080	1.32e-07	5.15e-10	1.617	DnaJ like protein (AHRD V3.3 *** Q9FEW7_SOLLC) ITAG4.0:Solyc07g053615.1
Solyc09G000532	2.15e-07	8.62e-10	4.102	Regulator of chromosome condensation (RCC1) family protein (AHRD V3.3 *** A0A1I9LSN5_ARATH) ITAG4.0:Solyc09g011160.4
Solyc07G001377	2.49e-06	1.02e-08	2.51	Harbinger transposase-derived nuclease (AHRD V3.3 *** A0A200QD47_9MAGN) ITAG4.0:Solyc07g040960.1
Solyc12G000488	1.8e-05	7.58e-08	3.441	NA
Solyc02G001692	0.000138	5.97e-07	1.052	phosphosulfolactate synthase ITAG4.0:Solyc02g079930.3
Solyc09G000013	0.00019	8.45e-07	1.098	DnaJ protein ERDJ3A (AHRD V3.3 *** A0A2G2VZ69_CAPBA) ITAG4.0:Solyc09g005120.3
Solyc09G002335	0.000562	2.55e-06	1.889	Heat shock protein 70 kDa (AHRD V3.3 *** A0A2K3P5L8_TRIPR) ITAG4.0:Solyc09g075950.1
Solyc08G002201	0.00199	9.26e-06	0.688	Hsp70-Hsp90 organizing protein 1 (AHRD V3.3 *** A0A1U8GC69_CAPAN) ITAG4.0:Solyc08g079170.3
Solyc01G002914	0.00226	1.07e-05	-1.588	Protein CURVATURE THYLAKOID 1A, chloroplastic (AHRD V3.3 *** A0A2G2YXY1_CAPAN) ITAG4.0:Solyc01g095430.3
Solyc02G002615	0.00302	1.47e-05	0.869	Heat stress transcription factor B-1 (AHRD V3.3 *** A0A2G3D8M4_CAPCH) ITAG4.0:Solyc02g090820.3
Solyc01G003823	0.00589	3e-05	0.774	Heat shock protein 70 kDa (AHRD V3.3 *** A0A2K3MZA1_TRIPR) ITAG4.0:Solyc01g106210.3
Solyc08G001579	0.00589	2.94e-05	0.502	CHY-type/CTCHY-type/RING-type Zinc finger protein (AHRD V3.3 *** A0A2U1Q2D4_ARTAN) ITAG4.0:Solyc08g067960.3
Solyc07G002746	0.00604	3.13e-05	0.42	molecular chaperone Hsp90-2 ITAG4.0:Solyc07g065840.2
Solyc03G000158	0.00657	3.48e-05	-1.64	LisH and RanBPM domains containing protein (AHRD V3.3 *** A8MQN5_ARATH) ITAG4.0:Solyc03g006580.3
Solyc09G001963	0.00658	3.56e-05	2.117	Unknown protein ITAG4.0:Solyc09g065355.1
Solyc08G001086	0.0112	6.18e-05	1.26	IDS4-like ITAG4.0:Solyc08g060920.4
Solyc07G000721	0.0151	8.5e-05	-1.281	Protein YIPF (AHRD V3.3 *** A0A200QPQ2_9MAGN) ITAG4.0:Solyc07g018210.3
Solyc02G000677	0.0159	9.14e-05	1.906	Activated RNA polymerase II transcriptional coactivator p15 (AHRD V3.3 *** A0A2G2XC29_CAPBA) ITAG4.0:Solyc02g061790.4
Solyc06G002502	0.0165	9.66e-05	0.647	RNA-binding (RRM/RBD/RNP motifs) family protein (AHRD V3.3 *-* A0A1P8AVT0_ARATH) ITAG4.0:Solyc06g076670.3
Solyc09G001699	0.02	0.000119	0.381	PPPDE putative thiol peptidase family protein (AHRD V3.3 *** A0A2U1N5E2_ARTAN) ITAG4.0:Solyc09g061310.3
Solyc04G000030	0.0347	0.00021	0.774	Phosphatidylinositol 4-kinase gamma 7 (AHRD V3.3 *** A0A1U8GNT8_CAPAN) ITAG4.0:Solyc04g005270.1
Solyc05G002666	0.0482	0.000297	0.534	NA

## Sheet: are 28C vs 34C 15 min DEGs
Comparison of transcript abundance in are at 34°C and 28°C. Log2 Fold Change is calculated as the ratio of transcript abundance of 34°C treated samples relative to 28°C samples.
Gene ID SL5	Adj. P-value	PValue	log2FC	Gene Description
Solyc06G002092	1.21e-57	1.32e-61	3.202	BAG family molecular chaperone regulator 5, mitochondrial (AHRD V3.3 *-* A0A2I0XHJ2_9ASPA) ITAG4.0:Solyc06g072430.3
Solyc11G002068	1.92e-42	4.2e-46	2.216	Heat shock protein 70 (AHRD V3.3 *** S8C6K2_9LAMI) ITAG4.0:Solyc11g066100.2
Solyc03G000301	1.79e-38	5.87e-42	3.54	class 2 small heat shock protein Le-HSP17.6 ITAG4.0:Solyc03g007890.3
Solyc03G002803	9.47e-32	4.13e-35	2.021	Solanum lycopersicum heat shock protein ITAG4.0:Solyc03g115230.3
Solyc08G002151	1.98e-31	1.08e-34	3.302	mitochondrial small heat shock protein ITAG4.0:Solyc08g078700.2
Solyc01G002906	5.71e-30	3.74e-33	2.38	NA
Solyc04G000427	3.02e-19	2.31e-22	3.074	ethylene-responsive heat shock protein cognate 70 ITAG4.0:Solyc04g011440.4
Solyc06G000727	8.85e-17	7.72e-20	2.58	heat shock protein 90 ITAG4.0:Solyc06g036290.3
Solyc11G002443	2.81e-13	2.75e-16	2.482	DnaJ protein like (AHRD V3.3 *** A0A2I0X6P9_9ASPA) ITAG4.0:Solyc11g071830.2
PRAM_26220	6.21e-13	6.78e-16	-7.519	Complex 1 LYR protein (AHRD V3.3 *** A0A2U1NHM6_ARTAN) ITAG4.0:Solyc02g085937.1
Solyc06G002439	2e-12	2.4e-15	1.327	heat shock protein 70 kD ITAG4.0:Solyc06g076020.3
PRAM_26218	8.9e-11	1.17e-13	7.117	Complex 1 LYR protein (AHRD V3.3 *** A0A2U1NHM6_ARTAN) ITAG4.0:Solyc02g085937.1
Solyc12G000755	7.45e-10	1.06e-12	1.019	Heat shock protein 90-1 ITAG4.0:Solyc12g015880.2
Solyc01G002277	1.26e-09	1.92e-12	3.739	NA
Solyc10G002699	2.04e-08	3.33e-11	2.693	Bag family molecular chaperone regulator mitochondrial-like (AHRD V3.3 *** A0A2K3P7D1_TRIPR) ITAG4.0:Solyc10g084170.1
Solyc11G002064	3.44e-08	6.01e-11	0.791	70 kDa heat shock protein (AHRD V3.3 *** Q943K7_ORYSJ) ITAG4.0:Solyc11g066060.3
Solyc08G001299	1.19e-07	2.21e-10	4.983	Heat shock transcription factor (AHRD V3.3 *-* A0A1Y1I763_KLENI) ITAG4.0:Solyc08g062960.4
Solyc01G002659	6.78e-07	1.33e-09	2.538	3-hydroxyisobutyryl-CoA hydrolase-like protein 1, mitochondrial (AHRD V3.3 *** A0A1U8EBI0_CAPAN) ITAG4.0:Solyc01g090697.1
Solyc09G002796	4.45e-06	9.22e-09	2.981	Peptidylprolyl isomerase (AHRD V3.3 *** A0A2G2W2H8_CAPBA) ITAG4.0:Solyc09g092690.3
PRAM_26312	5.17e-05	1.13e-07	1.821	LeHSP110/ClpB heat shock protein ITAG4.0:Solyc02g088610.4
Solyc01G003828	0.00023	5.46e-07	-1.835	NA
Solyc05G000281	0.00023	5.53e-07	2.42	RING/U-box superfamily protein (AHRD V3.3 *-* Q9LJE9_ARATH) ITAG4.0:Solyc05g007895.1
Solyc03G003038	0.00154	3.86e-06	1.609	Heat shock 70 kDa protein (AHRD V3.3 *** A0A1U8FVW2_CAPAN) ITAG4.0:Solyc03g117630.1
Solyc03G003305	0.00182	4.77e-06	1.03	Pyridoxal 5'-phosphate synthase pdxS subunit (AHRD V3.3 *** U9T0K3_RHIID) ITAG4.0:Solyc03g120090.1
Solyc06G002502	0.025	6.82e-05	0.518	RNA-binding (RRM/RBD/RNP motifs) family protein (AHRD V3.3 *-* A0A1P8AVT0_ARATH) ITAG4.0:Solyc06g076670.3
Solyc05G002365	0.042	0.000119	0.84	Dehydration-responsive element-binding protein 2A (AHRD V3.3 *** A0A1U8GX89_CAPAN) ITAG4.0:Solyc05g052410.3
Solyc09G002335	0.0433	0.000128	1.482	Heat shock protein 70 kDa (AHRD V3.3 *** A0A2K3P5L8_TRIPR) ITAG4.0:Solyc09g075950.1
Solyc06G001783	0.0452	0.000138	-1.793	NA
Solyc01G003685	0.0484	0.000153	2.101	Multiprotein-bridging factor 1c (AHRD V3.3 *** A0A1U8F6N4_CAPAN) ITAG4.0:Solyc01g104740.3
