# Supplementary material for: Flavonols improve tomato pollen thermotolerance during germination and tube elongation by maintaining reactive oxygen species homeostasis
Source: Plant Cell. 2024 Aug 5;36(10):4511–34. doi: 10.1093/plcell/koae222 (PMC11449072; doi:10.1093/plcell/koae222)
Supplement: koae222_Supplementary_Data [file koae222_supplementary_data.zip › ds3.xlsx]

## Sheet: Notes
Supplementary Data. Postiglione et al. (2024). Flavonols protect tomato pollen from heat stress. Plant Cell
Supplementary Dataset S3. VF36-T3 Control vs Temperature DEGs.
Tabs represent each developmental timepoint and show DEGs between 34°C and 28°C temperature treatment
Values are log2 Fold change, Adjusted P values, and P values of comparisons of transcript abundance in VF36-T3 at 34°C and 28°C.
Log2 Fold change is calculated as the ratio of transcript abundance of 34°C treated samples relative to 28°C samples
DEGs are determined by EdgeR and all genes with adjusted P-values< 0.05 are included. Log2 Fold changes are greater than 0.5 or less than -0.5

## Sheet: VF36-T3 28C vs 34C 75 min DEGs
Comparison of transcript abundance in VF36-T3 at 34°C and 28°C. Log2 Fold Change is calculated as the ratio of transcript abundance of 34°C treated samples relative to 28°C samples.
Gene ID SL5	Adj. P-value	PValue	log2FC	Gene Description	Mean CPM x100 at 28°C 75 min
Solyc11G002443	1.34e-70	3.22e-74	5.147	DnaJ protein like (AHRD V3.3 *** A0A2I0X6P9_9ASPA) ITAG4.0:Solyc11g071830.2	34.5
Solyc03G000301	4.38e-61	1.58e-64	4.251	class 2 small heat shock protein Le-HSP17.6 ITAG4.0:Solyc03g007890.3	124.233
Solyc04G000427	2.13e-60	1.03e-63	4.967	ethylene-responsive heat shock protein cognate 70 ITAG4.0:Solyc04g011440.4	38
Solyc09G002796	4.57e-60	2.75e-63	6.11	Peptidylprolyl isomerase (AHRD V3.3 *** A0A2G2W2H8_CAPBA) ITAG4.0:Solyc09g092690.3	11.5767
Solyc06G002092	1.75e-56	1.27e-59	3.952	BAG family molecular chaperone regulator 5, mitochondrial (AHRD V3.3 *-* A0A2I0XHJ2_9ASPA) ITAG4.0:Solyc06g072430.3	91.9667
Solyc01G002906	6.85e-44	5.77e-47	4.29	NA	92.4333
Solyc08G002151	1.53e-42	1.48e-45	4.348	mitochondrial small heat shock protein ITAG4.0:Solyc08g078700.2	59.6667
Solyc04G002206	1.3e-38	1.41e-41	5.07	ripening regulated protein DDTFR8 ITAG4.0:Solyc04g072160.3	15.6333
Solyc06G000727	2.16e-38	2.61e-41	4.338	heat shock protein 90 ITAG4.0:Solyc06g036290.3	153
Solyc01G002277	1.1e-36	1.46e-39	4.885	NA	33.4
Solyc11G002068	4.38e-28	6.33e-31	3.184	Heat shock protein 70 (AHRD V3.3 *** S8C6K2_9LAMI) ITAG4.0:Solyc11g066100.2	422.333
Solyc10G002699	2.38e-27	3.73e-30	4.324	Bag family molecular chaperone regulator mitochondrial-like (AHRD V3.3 *** A0A2K3P7D1_TRIPR) ITAG4.0:Solyc10g084170.1	17.0833
Solyc03G001667	7.23e-22	1.22e-24	4.941	NA	7.40667
Solyc12G000755	1.81e-21	3.28e-24	2.192	Heat shock protein 90-1 ITAG4.0:Solyc12g015880.2	450.667
Solyc06G002493	4.5e-21	8.67e-24	4.596	Class I heat shock protein (AHRD V3.3 *** A0A2K3M3P7_TRIPR) ITAG4.0:Solyc06g076560.2	7.11333
Solyc03G003549	1.61e-20	3.29e-23	5.416	17.4 kDa class III heat shock protein (AHRD V3.3 *** A0A2G3D1F4_CAPCH) ITAG4.0:Solyc03g123540.3	3.49
Solyc01G003506	1.13e-19	2.45e-22	4.067	22.0 kDa class IV heat shock protein (AHRD V3.3 *** A0A2G3ATG3_CAPCH) ITAG4.0:Solyc01g102960.3	13.12
Solyc06G002645	1.18e-19	2.7e-22	3.939	Peptidylprolyl isomerase (AHRD V3.3 *** A0A2G3CCB5_CAPCH) ITAG4.0:Solyc06g083190.4	15.2267
Solyc08G000196	3.06e-19	7.37e-22	2.834	RING/U-box superfamily protein (AHRD V3.3 *** A0A2U1LIK0_ARTAN) ITAG4.0:Solyc08g006980.3	56.7667
Solyc03G003038	6.9e-19	1.75e-21	4.324	Heat shock 70 kDa protein (AHRD V3.3 *** A0A1U8FVW2_CAPAN) ITAG4.0:Solyc03g117630.1	26.6333
Solyc09G000744	3.37e-17	8.93e-20	4.443	Class I heat shock protein (AHRD V3.3 *** A0A2K3KSJ8_TRIPR) ITAG4.0:Solyc09g015020.1	6.15
PRAM_26312	2.54e-15	7.05e-18	2.686	LeHSP110/ClpB heat shock protein ITAG4.0:Solyc02g088610.4	51.2667
Solyc08G001243	2.32e-14	6.72e-17	4.696	17.9 kDa class II heat shock protein (AHRD V3.3 *** A0A2G3A1B9_CAPAN) ITAG4.0:Solyc08g062340.3	3.63333
Solyc09G000013	7.24e-13	2.18e-15	1.317	DnaJ protein ERDJ3A (AHRD V3.3 *** A0A2G2VZ69_CAPBA) ITAG4.0:Solyc09g005120.3	369.333
Solyc01G003685	7.56e-13	2.37e-15	4.643	Multiprotein-bridging factor 1c (AHRD V3.3 *** A0A1U8F6N4_CAPAN) ITAG4.0:Solyc01g104740.3	7.40667
Solyc08G001249	1.01e-12	3.42e-15	4.964	17.9 kDa class II heat shock protein (AHRD V3.3 *** A0A2G3CY92_CAPCH) ITAG4.0:Solyc08g062437.1	4.75
Solyc10G002281	1.01e-12	3.41e-15	1.99	Activator of 90 kDa heat shock protein ATPase-like protein 1 (AHRD V3.3 *** A0A1J3GDI7_NOCCA) ITAG4.0:Solyc10g078930.2	503.667
Solyc06G002439	5.33e-12	1.86e-14	1.857	heat shock protein 70 kD ITAG4.0:Solyc06g076020.3	1009.33
Solyc11G002064	7.68e-11	2.78e-13	1.466	70 kDa heat shock protein (AHRD V3.3 *** Q943K7_ORYSJ) ITAG4.0:Solyc11g066060.3	780
Solyc09G000532	6.01e-10	2.24e-12	7.043	Regulator of chromosome condensation (RCC1) family protein (AHRD V3.3 *** A0A1I9LSN5_ARATH) ITAG4.0:Solyc09g011160.4	1
Solyc05G000281	1.53e-09	5.91e-12	3.241	RING/U-box superfamily protein (AHRD V3.3 *-* Q9LJE9_ARATH) ITAG4.0:Solyc05g007895.1	12.7133
Solyc06G002490	3.08e-09	1.22e-11	3.449	Class I heat shock protein (AHRD V3.3 *** A0A2K3M3P7_TRIPR) ITAG4.0:Solyc06g076520.1	8.36
Solyc08G001299	5.77e-09	2.36e-11	3.528	Heat shock transcription factor (AHRD V3.3 *-* A0A1Y1I763_KLENI) ITAG4.0:Solyc08g062960.4	8.67333
Solyc09G000297	1.49e-08	6.29e-11	3.413	plant/protein (AHRD V3.3 *** AT3G10020.1) ITAG4.0:Solyc09g008970.1	9.34333
Solyc08G002201	1.6e-08	6.93e-11	1.128	Hsp70-Hsp90 organizing protein 1 (AHRD V3.3 *** A0A1U8GC69_CAPAN) ITAG4.0:Solyc08g079170.3	720.333
Solyc05G000894	1.92e-08	8.54e-11	3.629	small heat shock protein 1 ITAG4.0:Solyc05g014280.4	7.41333
Solyc11G002140	2.66e-08	1.22e-10	2.753	Zinc finger transcription factor 68 ITAG4.0:Solyc11g066830.2	23.6
Solyc03G003305	5.49e-08	2.58e-10	2.101	Pyridoxal 5'-phosphate synthase pdxS subunit (AHRD V3.3 *** U9T0K3_RHIID) ITAG4.0:Solyc03g120090.1	103.3
Solyc03G002472	7.67e-08	3.69e-10	3.362	MAP kinase kinase kinase 27 ITAG4.0:Solyc03g112140.4	7.4
Solyc01G003896	1.22e-07	6.01e-10	4.779	NA	2.52
Solyc02G001515	1.34e-07	6.77e-10	4.025	DnaJ-like protein (AHRD V3.3 *** Q9SP09_TOBAC) ITAG4.0:Solyc02g077670.3	3.49
Solyc11G000981	4.89e-07	2.53e-09	4.327	leer-sHSP small heat shock protein ITAG4.0:Solyc11g020330.1	2.23
Solyc09G002335	0.000395	2.09e-06	2.111	Heat shock protein 70 kDa (AHRD V3.3 *** A0A2K3P5L8_TRIPR) ITAG4.0:Solyc09g075950.1	26.8667
Solyc07G002116	0.00302	1.64e-05	2.286	Ubiquitin-conjugating enzyme (AHRD V3.3 *** A0A200QWS6_9MAGN) ITAG4.0:Solyc07g053960.3	10.76
Solyc07G001110	0.00311	1.72e-05	2.03	Unknown protein ITAG4.0:Solyc07g032020.3	17.76
PRAM_15671	0.00735	4.16e-05	1.355	NA	130.6
Solyc02G002340	0.00956	5.53e-05	1.577	NA	33.5333
Solyc07G002746	0.0135	7.99e-05	0.842	molecular chaperone Hsp90-2 ITAG4.0:Solyc07g065840.2	1380
Solyc03G003551	0.0145	8.73e-05	1.968	Chaperone protein DnaJ (AHRD V3.3 *-* A0A1J3IS52_NOCCA) ITAG4.0:Solyc03g123560.3	13.4
Solyc00G000012	0.016	9.83e-05	3.455	NA	71766.7
Solyc12G000098	0.0202	0.000126	0.629	WLM domain-containing protein/PUB domain-containing protein (AHRD V3.3 *** A0A1Q3B398_CEPFO) ITAG4.0:Solyc12g005980.2	590
Solyc03G000470	0.0323	0.000207	1.507	5'-adenylylsulfate reductase 1, chloroplastic (AHRD V3.3 *** S5ZQS8_NICAT) ITAG4.0:Solyc03g031620.3	31.9667
Solyc08G002253	0.0326	0.000212	1.919	copper/zinc superoxide dismutase copper chaperone precursor ITAG4.0:Solyc08g079830.4	20.3933
Solyc12G001950	0.0498	0.00033	0.624	NA	455.333

## Sheet: VF36-T3 28C vs 34C 45 min DEGs
Comparison of transcript abundance in VF36-T3 at 34°C and 28°C. Log2 Fold Change is calculated as the ratio of transcript abundance of 34°C treated samples relative to 28°C samples.
Gene ID SL5	Adj. P-value	PValue	log2FC	Gene Description
Solyc08G002151	1.5e-38	1.79e-42	3.779	mitochondrial small heat shock protein ITAG4.0:Solyc08g078700.2
Solyc03G000301	1.32e-34	3.15e-38	3.703	class 2 small heat shock protein Le-HSP17.6 ITAG4.0:Solyc03g007890.3
Solyc03G002803	2.52e-33	9.03e-37	2.823	Solanum lycopersicum heat shock protein ITAG4.0:Solyc03g115230.3
Solyc01G002906	7.56e-29	3.61e-32	3.457	NA
Solyc06G002092	1.95e-26	1.16e-29	3.08	BAG family molecular chaperone regulator 5, mitochondrial (AHRD V3.3 *-* A0A2I0XHJ2_9ASPA) ITAG4.0:Solyc06g072430.3
Solyc11G002443	3.97e-25	2.85e-28	4.146	DnaJ protein like (AHRD V3.3 *** A0A2I0X6P9_9ASPA) ITAG4.0:Solyc11g071830.2
Solyc04G000427	5.57e-25	4.66e-28	3.421	ethylene-responsive heat shock protein cognate 70 ITAG4.0:Solyc04g011440.4
Solyc06G000727	4.6e-20	4.39e-23	2.952	heat shock protein 90 ITAG4.0:Solyc06g036290.3
Solyc03G003038	5.82e-20	6.25e-23	3.769	Heat shock 70 kDa protein (AHRD V3.3 *** A0A1U8FVW2_CAPAN) ITAG4.0:Solyc03g117630.1
Solyc04G002206	2.66e-19	3.17e-22	4.076	ripening regulated protein DDTFR8 ITAG4.0:Solyc04g072160.3
Solyc01G002277	3.76e-15	4.94e-18	3.216	NA
Solyc10G002699	4.06e-15	5.81e-18	3.747	Bag family molecular chaperone regulator mitochondrial-like (AHRD V3.3 *** A0A2K3P7D1_TRIPR) ITAG4.0:Solyc10g084170.1
Solyc01G003828	2.15e-14	3.33e-17	-8.44	NA
Solyc11G002068	3.9e-13	6.51e-16	2.392	Heat shock protein 70 (AHRD V3.3 *** S8C6K2_9LAMI) ITAG4.0:Solyc11g066100.2
Solyc09G002796	7.77e-12	1.39e-14	4.213	Peptidylprolyl isomerase (AHRD V3.3 *** A0A2G2W2H8_CAPBA) ITAG4.0:Solyc09g092690.3
PRAM_26312	1.6e-10	3.05e-13	2.756	LeHSP110/ClpB heat shock protein ITAG4.0:Solyc02g088610.4
Solyc12G000755	3.24e-09	6.57e-12	1.208	Heat shock protein 90-1 ITAG4.0:Solyc12g015880.2
Solyc06G002493	1.86e-06	4e-09	3.301	Class I heat shock protein (AHRD V3.3 *** A0A2K3M3P7_TRIPR) ITAG4.0:Solyc06g076560.2
Solyc03G003549	2.22e-06	5.05e-09	4.783	17.4 kDa class III heat shock protein (AHRD V3.3 *** A0A2G3D1F4_CAPCH) ITAG4.0:Solyc03g123540.3
Solyc01G003506	2.66e-06	6.34e-09	3.267	22.0 kDa class IV heat shock protein (AHRD V3.3 *** A0A2G3ATG3_CAPCH) ITAG4.0:Solyc01g102960.3
Solyc03G001667	1.23e-05	3.09e-08	2.798	NA
Solyc05G000281	2.57e-05	6.75e-08	3.531	RING/U-box superfamily protein (AHRD V3.3 *-* Q9LJE9_ARATH) ITAG4.0:Solyc05g007895.1
Solyc03G003305	0.00282	7.76e-06	1.23	Pyridoxal 5'-phosphate synthase pdxS subunit (AHRD V3.3 *** U9T0K3_RHIID) ITAG4.0:Solyc03g120090.1
Solyc10G002281	0.014	4.02e-05	0.943	Activator of 90 kDa heat shock protein ATPase-like protein 1 (AHRD V3.3 *** A0A1J3GDI7_NOCCA) ITAG4.0:Solyc10g078930.2
Solyc06G002439	0.0143	4.28e-05	1.26	heat shock protein 70 kD ITAG4.0:Solyc06g076020.3
Solyc01G003685	0.0157	4.86e-05	1.948	Multiprotein-bridging factor 1c (AHRD V3.3 *** A0A1U8F6N4_CAPAN) ITAG4.0:Solyc01g104740.3
Solyc11G002064	0.0254	8.18e-05	0.799	70 kDa heat shock protein (AHRD V3.3 *** Q943K7_ORYSJ) ITAG4.0:Solyc11g066060.3
Solyc01G003823	0.0426	0.000142	1.082	Heat shock protein 70 kDa (AHRD V3.3 *** A0A2K3MZA1_TRIPR) ITAG4.0:Solyc01g106210.3

## Sheet: VF36-T3 28C vs 34C 30 min DEGs
Comparison of transcript abundance in VF36-T3 at 34°C and 28°C. Log2 Fold Change is calculated as the ratio of transcript abundance of 34°C treated samples relative to 28°C samples.
Gene ID SL5	Adj. P-value	PValue	log2FC	Gene Description
Solyc11G002068	9.83e-54	1.18e-57	2.994	Heat shock protein 70 (AHRD V3.3 *** S8C6K2_9LAMI) ITAG4.0:Solyc11g066100.2
Solyc03G000301	3.1e-42	7.47e-46	3.759	class 2 small heat shock protein Le-HSP17.6 ITAG4.0:Solyc03g007890.3
Solyc06G002092	1.21e-37	4.38e-41	3.691	BAG family molecular chaperone regulator 5, mitochondrial (AHRD V3.3 *-* A0A2I0XHJ2_9ASPA) ITAG4.0:Solyc06g072430.3
Solyc06G000727	4.19e-34	2.01e-37	3.359	heat shock protein 90 ITAG4.0:Solyc06g036290.3
Solyc06G002439	1.18e-32	7.07e-36	1.965	heat shock protein 70 kD ITAG4.0:Solyc06g076020.3
Solyc03G002803	2.85e-30	2.06e-33	2.938	Solanum lycopersicum heat shock protein ITAG4.0:Solyc03g115230.3
Solyc08G002151	7.12e-19	5.99e-22	3.366	mitochondrial small heat shock protein ITAG4.0:Solyc08g078700.2
Solyc04G000427	2.87e-17	2.76e-20	3.201	ethylene-responsive heat shock protein cognate 70 ITAG4.0:Solyc04g011440.4
Solyc11G002064	2.99e-10	3.24e-13	1.133	70 kDa heat shock protein (AHRD V3.3 *** Q943K7_ORYSJ) ITAG4.0:Solyc11g066060.3
Solyc12G000755	6.63e-10	7.98e-13	1.168	Heat shock protein 90-1 ITAG4.0:Solyc12g015880.2
Solyc07G002746	6.88e-09	9.1e-12	0.924	molecular chaperone Hsp90-2 ITAG4.0:Solyc07g065840.2
Solyc01G002906	1.44e-08	2.07e-11	2.911	NA
Solyc10G002699	1.74e-08	2.73e-11	4.475	Bag family molecular chaperone regulator mitochondrial-like (AHRD V3.3 *** A0A2K3P7D1_TRIPR) ITAG4.0:Solyc10g084170.1
Solyc01G003685	2.43e-06	4.09e-09	3.591	Multiprotein-bridging factor 1c (AHRD V3.3 *** A0A1U8F6N4_CAPAN) ITAG4.0:Solyc01g104740.3
Solyc04G002206	5.59e-06	1.01e-08	3.299	ripening regulated protein DDTFR8 ITAG4.0:Solyc04g072160.3
Solyc01G002277	3.56e-05	6.86e-08	3.071	NA
Solyc10G002281	0.000248	5.07e-07	0.891	Activator of 90 kDa heat shock protein ATPase-like protein 1 (AHRD V3.3 *** A0A1J3GDI7_NOCCA) ITAG4.0:Solyc10g078930.2
PRAM_26312	0.000443	9.58e-07	2.039	LeHSP110/ClpB heat shock protein ITAG4.0:Solyc02g088610.4
Solyc11G002443	0.0037	8.45e-06	1.951	DnaJ protein like (AHRD V3.3 *** A0A2I0X6P9_9ASPA) ITAG4.0:Solyc11g071830.2
Solyc08G002451	0.00409	9.82e-06	-1.222	protein SPA1-RELATED 2-like (AHRD V3.3 *** A0A2I4DQ28_9ROSI) ITAG4.0:Solyc08g081990.3
Solyc08G000196	0.0105	2.64e-05	1.955	RING/U-box superfamily protein (AHRD V3.3 *** A0A2U1LIK0_ARTAN) ITAG4.0:Solyc08g006980.3
PRAM_26263	0.0175	4.63e-05	-2.22	NA
Solyc03G003038	0.0208	5.75e-05	2.115	Heat shock 70 kDa protein (AHRD V3.3 *** A0A1U8FVW2_CAPAN) ITAG4.0:Solyc03g117630.1
Solyc05G002365	0.0321	9.25e-05	1.5	Dehydration-responsive element-binding protein 2A (AHRD V3.3 *** A0A1U8GX89_CAPAN) ITAG4.0:Solyc05g052410.3

## Sheet: VF36-T3 28C vs 34C 15 min DEGs
Comparison of transcript abundance in VF36-T3 at 34°C and 28°C. Log2 Fold Change is calculated as the ratio of transcript abundance of 34°C treated samples relative to 28°C samples.
Gene ID SL5	Adj. P-value	PValue	log2FC	Gene Description
Solyc06G002092	3.5e-06	4.23e-10	2.513	BAG family molecular chaperone regulator 5, mitochondrial (AHRD V3.3 *-* A0A2I0XHJ2_9ASPA) ITAG4.0:Solyc06g072430.3
