# Supplementary material for: Flavonols improve tomato pollen thermotolerance during germination and tube elongation by maintaining reactive oxygen species homeostasis
Source: Plant Cell. 2024 Aug 5;36(10):4511–34. doi: 10.1093/plcell/koae222 (PMC11449072; doi:10.1093/plcell/koae222)
Supplement: koae222_Supplementary_Data [file koae222_supplementary_data.zip › ds4.xlsx]

## Sheet: Notes
Supplementary Data. Postiglione et al. (2024). Flavonols protect tomato pollen from heat stress. Plant Cell
Supplementary Dataset S4. VF36-are PaLD community groups.
Tabs represent communities and direct "neighbors" grouped together by temporal response following exposure to elevated temperature
Values are PaLD community that each gene belongs to and Fold change of comparisons of transcript abundance in VF36 at 34°C and 28°C.
Log2 Fold change is calculated as the ratio of transcript abundance of 34°C treated samples relative to 28°C samples

## Sheet: Communities
			VF36				are
Vertex ID	Gene ID SL5	PaLD Community	15 min	30 min	45 min	75 min	15 min	30 min	45 min	75 min
1	Solyc02G001811	1	0	0	0	27.0396	0	16.4498	34.1781	110.049
2	Solyc01G003896	1	0	0	0	20.9954	0	0	46.014	109.44
3	Solyc11G000981	1	0	0	0	0	0	0	29.0205	93.2479
4	Solyc05G000894	3	0	0	0	56.493	0	0	92.1556	90.6981
5	Solyc09G002796	1	0	0	6.69461	18.8305	7.89533	19.2395	45.9821	88.647
6	Solyc09G000744	1	0	0	0	12.6494	0	21.7207	61.9057	80.0595
7	Solyc06G002493	1	0	0	5.74378	13.0683	0	36.682	54.2669	78.6841
8	Solyc06G002490	1	0	0	0	0	0	32.5819	32.8086	73.9767
9	Solyc09G000297	1	0	0	0	0	0	0	30.1482	71.6056
10	Solyc03G001667	4	0	0	8.05564	12.7816	0	81.2897	94.5496	71.0617
11	Solyc03G003038	1	0	0	4.86015	14.8872	3.0504	14.45	36.177	56.6891
12	Solyc08G001299	5	0	0	15.5625	11.432	31.6251	41.7875	47.3404	44.9422
13	Solyc01G002906	1	1.63921	2.23457	11.22	15.3908	5.20537	15.2634	22.5961	43.6527
14	Solyc03G003549	6	0	0	12.3462	49.9357	0	37.5828	54.3045	43.3512
15	Solyc06G002645	1	0	0	3.93401	12.6582	0	9.38268	23.6866	43.1414
16	Solyc04G002206	1	0	0	8.60396	22.0087	3.01676	14.6314	25.1067	34.4397
17	Solyc08G001249	1	0	0	0	11.012	0	10.119	16.1672	33.5444
18	Solyc04G000427	1	0	2.34404	8.1173	13.9675	8.42105	15.3802	16.7258	33.3358
19	Solyc02G001515	7	0	0	0	0	0	0	14.1919	30.1691
20	Solyc11G002443	1	0	3.28524	8.62784	30.9743	5.58671	20.2802	17.5939	28.621
21	Solyc03G000301	1	2.25793	5.63338	8.60396	13.5479	11.6318	21.0245	20.3647	26.4464
22	Solyc01G003506	1	0	0	7.6688	17.8395	0	13.6044	20.0287	25.4572
23	Solyc09G000532	1	0	0	0	8.05564	0	17.1722	9.28563	24.3863
24	Solyc08G001243	8	0	0	0	22.8798	0	4.22221	84.2731	23.2152
25	Solyc08G002151	1	0	2.80889	10.2177	13.4171	9.86282	24.5049	17.0417	21.1707
26	Solyc01G002277	1	0	0	6.22468	23.6374	13.3521	19.5622	16.3362	19.4811
27	Solyc10G002699	1	0	0	5.20898	13.1683	6.46657	17.5817	12.6494	18.597
28	Solyc09G002335	1	0	0	1.88688	3.44618	2.79336	3.70378	11.6722	16.5528
29	Solyc03G002803	1	1.78015	3.16894	6.5251	10.8905	4.05865	7.93923	8.82747	14.723
30	Solyc06G002092	1	3.3473	6.88759	7.55274	9.77434	9.20234	12.0503	8.96933	12.6407
31	PRAM_26312	1	0	1.77645	7.45392	6.49352	3.53326	8.42689	7.50057	12.536
32	Solyc05G000281	1	0	0	0	7.37171	5.35171	8.56231	9.47417	9.55993
33	Solyc03G002472	9	0	0	0	0	0	0	3.15579	9.16414
34	Solyc08G000196	1	1.54221	1.72309	4.58525	8.59799	1.38127	5.00025	5.48313	9.05052
35	Solyc01G003685	1	0	0	0	7.11074	4.29007	9.13244	6.7039	8.62784
36	Solyc11G002068	1	2.53327	3.54307	4.79656	7.15028	4.64603	8.23061	6.40856	8.55638
37	Solyc03G003305	2	0.971307	1.02101	2.2958	3.31498	2.04202	4.18434	4.79324	7.57896
38	Solyc06G000727	1	2.87986	4.51273	7.30052	10.4759	5.9794	14.5102	6.92109	7.17511
39	Solyc12G000755	2	1.05117	1.50733	2.46229	3.73731	2.02651	3.47256	3.7218	5.88891
40	Solyc08G002201	2	1.04319	0.946058	1.64947	2.15846	1.1088	1.61105	3.20206	5.24885
41	Solyc08G002253	2	0	0	0	5.46795	0.887611	1.23371	2.21914	5.09824
42	Solyc10G002281	2	0.93174	1.45297	1.78386	3.15798	1.25266	2.51403	2.84415	4.95196
43	Solyc02G001692	2	1.17365	1.55079	2.07484	2.03073	1.45902	2.0734	3.1145	4.5096
44	Solyc05G002365	2	0.993092	1.46815	2.18707	2.38337	1.79005	3.50399	3.81584	4.35901
45	Solyc09G000013	2	1.17528	1.66209	1.98069	1.91189	1.52944	2.14058	2.83825	4.231
46	Solyc11G002140	2	0	0	4.55989	5.57125	1.41716	2.27206	3.55045	4.07556
47	Solyc07G002080	2	0.832776	1.18099	2.14503	2.03214	1.6888	3.06737	3.31268	3.98616
48	Solyc07G001812	2	1.24315	0.866337	1.33978	1.78881	1.08673	1.38607	2.19619	3.74509
49	Solyc01G003823	2	1.23628	1.12117	1.45801	2.03778	1.20664	1.71	2.78949	3.70122
50	Solyc11G002064	2	1.41421	1.88426	1.90792	2.16745	1.73027	2.44359	2.42671	3.20206
51	Solyc12G002286	2	0	0	2.98763	6.23332	0.903127	1.61217	3.17334	2.78562
52	Solyc12G001950	2	0.918913	1.04247	1.09126	1.51887	0.962594	1.16878	1.70055	2.55443
53	Solyc12G000098	2	0	0	0	0	1.10343	1.29774	1.86219	2.05623
54	Solyc11G001804	2	1.21167	0.877214	1.29954	2.1495	0.948027	1.29056	1.44193	1.95884
55	Solyc07G002746	2	1.05117	1.17528	1.36037	1.58337	1.09657	1.33793	1.42208	1.66902
56	Solyc06G002439	2	2.08782	2.88586	2.06051	2.54735	0	0	0	0

## Sheet: Neighbors
[[1]]						The number in brackets is the vertex ID.
+ 3/56 vertices, named, from c280944:
[1] Solyc01G003896 Solyc11G000981 Solyc09G002796
[[2]]
+ 3/56 vertices, named, from c280944:
[1] Solyc02G001811 Solyc11G000981 Solyc09G002796
[[3]]
+ 3/56 vertices, named, from c280944:
[1] Solyc02G001811 Solyc01G003896 Solyc09G000297
[[4]]
+ 0/56 vertices, named, from c280944:
[[5]]
+ 4/56 vertices, named, from c280944:
[1] Solyc02G001811 Solyc01G003896 Solyc09G000744 Solyc06G002493
[[6]]
+ 3/56 vertices, named, from c280944:
[1] Solyc09G002796 Solyc06G002493 Solyc06G002490
[[7]]
+ 3/56 vertices, named, from c280944:
[1] Solyc09G002796 Solyc09G000744 Solyc06G002490
[[8]]
+ 4/56 vertices, named, from c280944:
[1] Solyc09G000744 Solyc06G002493 Solyc09G000297 Solyc03G003038
[[9]]
+ 3/56 vertices, named, from c280944:
[1] Solyc11G000981 Solyc06G002490 Solyc03G003038
[[10]]
+ 0/56 vertices, named, from c280944:
[[11]]
+ 3/56 vertices, named, from c280944:
[1] Solyc06G002490 Solyc09G000297 Solyc06G002645
[[12]]
+ 0/56 vertices, named, from c280944:
[[13]]
+ 4/56 vertices, named, from c280944:
[1] Solyc06G002645 Solyc04G002206 Solyc08G001249 Solyc04G000427
[[14]]
+ 0/56 vertices, named, from c280944:
[[15]]
+ 5/56 vertices, named, from c280944:
[1] Solyc03G003038 Solyc01G002906 Solyc04G002206 Solyc08G001249 Solyc04G000427
[[16]]
+ 5/56 vertices, named, from c280944:
[1] Solyc01G002906 Solyc06G002645 Solyc04G000427 Solyc11G002443 Solyc01G003506
[[17]]
+ 5/56 vertices, named, from c280944:
[1] Solyc01G002906 Solyc06G002645 Solyc04G000427 Solyc01G003506 Solyc09G000532
[[18]]
+ 7/56 vertices, named, from c280944:
[1] Solyc01G002906 Solyc06G002645 Solyc04G002206 Solyc08G001249 Solyc03G000301 Solyc01G003506 Solyc08G002151
[[19]]
+ 0/56 vertices, named, from c280944:
[[20]]
+ 4/56 vertices, named, from c280944:
[1] Solyc04G002206 Solyc03G000301 Solyc01G003506 Solyc01G002277
[[21]]
+ 6/56 vertices, named, from c280944:
[1] Solyc04G000427 Solyc11G002443 Solyc01G003506 Solyc08G002151 Solyc01G002277 Solyc10G002699
[[22]]
+ 6/56 vertices, named, from c280944:
[1] Solyc04G002206 Solyc08G001249 Solyc04G000427 Solyc11G002443 Solyc03G000301 Solyc10G002699
[[23]]
+ 2/56 vertices, named, from c280944:
[1] Solyc08G001249 Solyc10G002699
[[24]]
+ 0/56 vertices, named, from c280944:
[[25]]
+ 4/56 vertices, named, from c280944:
[1] Solyc04G000427 Solyc03G000301 Solyc01G002277 Solyc10G002699
[[26]]
+ 4/56 vertices, named, from c280944:
[1] Solyc11G002443 Solyc03G000301 Solyc08G002151 Solyc10G002699
[[27]]
+ 6/56 vertices, named, from c280944:
[1] Solyc03G000301 Solyc01G003506 Solyc09G000532 Solyc08G002151 Solyc01G002277 Solyc06G002092
[[28]]
+ 3/56 vertices, named, from c280944:
[1] Solyc03G002803 PRAM_26312 Solyc05G000281
[[29]]
+ 7/56 vertices, named, from c280944:
[1] Solyc09G002335 Solyc06G002092 PRAM_26312 Solyc05G000281 Solyc08G000196 Solyc11G002068 Solyc06G000727
[[30]]
+ 5/56 vertices, named, from c280944:
[1] Solyc10G002699 Solyc03G002803 PRAM_26312 Solyc11G002068 Solyc06G000727
[[31]]
+ 8/56 vertices, named, from c280944:
[1] Solyc09G002335 Solyc03G002803 Solyc06G002092 Solyc05G000281 Solyc08G000196 Solyc01G003685 Solyc11G002068 Solyc06G000727
[[32]]
+ 6/56 vertices, named, from c280944:
[1] Solyc09G002335 Solyc03G002803 PRAM_26312 Solyc08G000196 Solyc01G003685 Solyc11G002068
[[33]]
+ 0/56 vertices, named, from c280944:
[[34]]
+ 5/56 vertices, named, from c280944:
[1] Solyc03G002803 PRAM_26312 Solyc05G000281 Solyc01G003685 Solyc11G002068
[[35]]
+ 4/56 vertices, named, from c280944:
[1] PRAM_26312 Solyc05G000281 Solyc08G000196 Solyc11G002068
[[36]]
+ 7/56 vertices, named, from c280944:
[1] Solyc03G002803 Solyc06G002092 PRAM_26312 Solyc05G000281 Solyc08G000196 Solyc01G003685 Solyc06G000727
[[37]]
+ 5/56 vertices, named, from c280944:
[1] Solyc12G000755 Solyc10G002281 Solyc02G001692 Solyc05G002365 Solyc07G002080
[[38]]
+ 4/56 vertices, named, from c280944:
[1] Solyc03G002803 Solyc06G002092 PRAM_26312 Solyc11G002068
[[39]]
+ 9/56 vertices, named, from c280944:
[1] Solyc03G003305 Solyc08G002201 Solyc10G002281 Solyc02G001692 Solyc05G002365 Solyc09G000013 Solyc11G002140 Solyc07G002080 Solyc11G002064
[[40]]
+ 9/56 vertices, named, from c280944:
[1] Solyc12G000755 Solyc10G002281 Solyc02G001692 Solyc05G002365 Solyc09G000013 Solyc07G002080 Solyc07G001812 Solyc01G003823 Solyc11G002064
[[41]]
+ 3/56 vertices, named, from c280944:
[1] Solyc10G002281 Solyc11G002140 Solyc12G002286
[[42]]
+ 11/56 vertices, named, from c280944:
[1] Solyc03G003305 Solyc12G000755 Solyc08G002201 Solyc08G002253 Solyc02G001692 Solyc05G002365 Solyc09G000013 Solyc07G002080 Solyc07G001812 Solyc01G003823 Solyc11G002064
[[43]]
+ 10/56 vertices, named, from c280944:
[1] Solyc03G003305 Solyc12G000755 Solyc08G002201 Solyc10G002281 Solyc05G002365 Solyc09G000013 Solyc07G002080 Solyc07G001812 Solyc01G003823 Solyc11G002064
[[44]]
+ 10/56 vertices, named, from c280944:
[1] Solyc03G003305 Solyc12G000755 Solyc08G002201 Solyc10G002281 Solyc02G001692 Solyc09G000013 Solyc07G002080 Solyc07G001812 Solyc01G003823 Solyc11G002064
[[45]]
+ 10/56 vertices, named, from c280944:
[1] Solyc12G000755 Solyc08G002201 Solyc10G002281 Solyc02G001692 Solyc05G002365 Solyc07G002080 Solyc07G001812 Solyc01G003823 Solyc11G002064 Solyc12G001950
[[46]]
+ 3/56 vertices, named, from c280944:
[1] Solyc12G000755 Solyc08G002253 Solyc12G002286
[[47]]
+ 10/56 vertices, named, from c280944:
[1] Solyc03G003305 Solyc12G000755 Solyc08G002201 Solyc10G002281 Solyc02G001692 Solyc05G002365 Solyc09G000013 Solyc07G001812 Solyc01G003823 Solyc11G002064
[[48]]
+ 11/56 vertices, named, from c280944:
[1] Solyc08G002201 Solyc10G002281 Solyc02G001692 Solyc05G002365 Solyc09G000013 Solyc07G002080 Solyc01G003823 Solyc11G002064 Solyc12G001950 Solyc11G001804 Solyc07G002746
[[49]]
+ 11/56 vertices, named, from c280944:
[1] Solyc08G002201 Solyc10G002281 Solyc02G001692 Solyc05G002365 Solyc09G000013 Solyc07G002080 Solyc07G001812 Solyc11G002064 Solyc12G001950 Solyc11G001804 Solyc07G002746
[[50]]
+ 12/56 vertices, named, from c280944:
[1] Solyc12G000755 Solyc08G002201 Solyc10G002281 Solyc02G001692 Solyc05G002365 Solyc09G000013 Solyc07G002080 Solyc07G001812 Solyc01G003823 Solyc12G001950 Solyc11G001804
[12] Solyc07G002746
[[51]]
+ 2/56 vertices, named, from c280944:
[1] Solyc08G002253 Solyc11G002140
[[52]]
+ 7/56 vertices, named, from c280944:
[1] Solyc09G000013 Solyc07G001812 Solyc01G003823 Solyc11G002064 Solyc12G000098 Solyc11G001804 Solyc07G002746
[[53]]
+ 3/56 vertices, named, from c280944:
[1] Solyc12G001950 Solyc11G001804 Solyc07G002746
[[54]]
+ 7/56 vertices, named, from c280944:
[1] Solyc07G001812 Solyc01G003823 Solyc11G002064 Solyc12G001950 Solyc12G000098 Solyc07G002746 Solyc06G002439
[[55]]
+ 7/56 vertices, named, from c280944:
[1] Solyc07G001812 Solyc01G003823 Solyc11G002064 Solyc12G001950 Solyc12G000098 Solyc11G001804 Solyc06G002439
[[56]]
+ 2/56 vertices, named, from c280944:
[1] Solyc11G001804 Solyc07G002746
