# Supplementary material for: Flavonols improve tomato pollen thermotolerance during germination and tube elongation by maintaining reactive oxygen species homeostasis
Source: Plant Cell. 2024 Aug 5;36(10):4511–34. doi: 10.1093/plcell/koae222 (PMC11449072; doi:10.1093/plcell/koae222)
Supplement: koae222_Supplementary_Data [file koae222_supplementary_data.zip › ds5.xlsx]

## Sheet: Notes
Supplementary Data. Postiglione et al. (2024). Flavonols protect tomato pollen from heat stress. Plant Cell
Supplementary Dataset S5. are vs VF36 Control DEGs.
Tabs represent each developmental timepoint and show DEGs between are and VF36 pollen samples at 28°C
Values are log2 Fold change, Adjusted P values, and P values of comparisons of transcript abundance in are and VF36 at 28°C.
Log2 Fold change is calculated as the ratio of transcript abundance of are samples relative to VF36 samples at 28°C.
DEGs are determined by EdgeR and all genes with adjusted P-values< 0.05 are included. Log2 Fold changes are greater than 0.5 or less than -0.5

## Sheet: are vs VF36 28C 75 min DEGs
Comparison of transcript abundance in are and VF36 at 28°C. Log2 Fold Change is calculated as the ratio of transcript abundance of are samples relative to VF36 samples at 28°C.
Gene ID SL5	Adj. P-value	PValue	log2FC	Gene Description			Mean CPM x100 of are at 28°C 75 min
Solyc07G000215	3.03e-34	2.92e-38	-3.99	G-patch domain-containing protein (AHRD V3.3 *** A0A2G2WAZ6_CAPBA) ITAG4.0:Solyc07g007040.4			153.633
Solyc02G000921	3.95e-26	9.49e-30	-3.37	electron transporter%2C putative (Protein of unknown function%2C DUF547) (AHRD V3.3 *** AT5G66600.9) ITAG4.0:Solyc02g065480.2			207.667
Solyc10G001086	3.95e-26	1.14e-29	-3.04	NA			265
Solyc12G002405	9.42e-26	3.62e-29	6.3	WD40 repeat (AHRD V3.3 *** A0A200QZN3_9MAGN) ITAG4.0:Solyc12g088630.2			1343.33
Solyc08G000483	3.05e-14	1.47e-17	3.48	NA			1553.33
Solyc11G001773	5.19e-14	3e-17	-2.59	NA			295.667
Solyc07G002826	1.92e-12	1.29e-15	-2.68	Defective in cullin neddylation protein (AHRD V3.3 *** Q09K05_TOBAC) ITAG4.0:Solyc07g066650.4			207
Solyc04G002503	5.65e-11	4.34e-14	5.4	Receptor-like protein kinase haiku2 (AHRD V3.3 *** A0A1J6JYR4_NICAT) ITAG4.0:Solyc04g077010.4			520.333
Solyc12G002720	1.44e-09	1.25e-12	3.32	Mitochondrial pyruvate dehydrogenase kinase (AHRD V3.3 *** E5GC37_CUCME) ITAG4.0:Solyc12g098930.3			791
Solyc09G000887	7.83e-09	7.53e-12	3.67	RING-type E3 ubiquitin transferase (AHRD V3.3 *** A0A2G3C1I1_CAPCH) ITAG4.0:Solyc09g018230.1			659.667
Solyc06G000024	1.29e-07	1.37e-10	-2.42	transmembrane protein (AHRD V3.3 *** AT1G10660.4) ITAG4.0:Solyc06g005250.3			176
Solyc03G003395	2.87e-07	3.31e-10	3.69	BnaC02g12160D protein (AHRD V3.3 *-* A0A078HTB1_BRANA) ITAG4.0:Solyc03g121090.4			552
Solyc07G000050	4.08e-07	5.11e-10	1.81	Ubiquitin carboxyl-terminal hydrolase 23 (AHRD V3.3 *** A0A1U8HH33_CAPAN) ITAG4.0:Solyc07g005530.4			13433.3
Solyc07G001578	6.22e-07	8.37e-10	5.21	NA			339.333
Solyc06G002213	7.44e-07	1.07e-09	2.78	Cysteine proteinase inhibitor (AHRD V3.3 *-* A0A2G2ZD82_CAPAN) ITAG4.0:Solyc06g150133.1			1338.67
Solyc05G001283	1.04e-06	1.6e-09	-2.66	Ferrochelatase (AHRD V3.3 *** O64391_SOLTU) ITAG4.0:Solyc05g018650.4			122.7
Solyc01G002530	7.42e-06	1.21e-08	7.04	DNA replication helicase (AHRD V3.3 *** A0A2U1N8T9_ARTAN) ITAG4.0:Solyc01g088380.3			408.333
Solyc03G003197	1.3e-05	2.25e-08	-4.99	NA			6.79
Solyc04G001166	7.67e-05	1.4e-07	-2.23	Proteasome subunit beta (AHRD V3.3 *** A0A2G2VMP0_CAPBA) ITAG4.0:Solyc04g024420.3			192
Solyc07G002746	7.68e-05	1.54e-07	1.76	molecular chaperone Hsp90-2 ITAG4.0:Solyc07g065840.2			7200
Solyc08G001474	7.68e-05	1.55e-07	-2.64	1-deoxy-D-xylulose 5-phosphate synthase 1 (AHRD V3.3 *** Q8L693_MEDTR) ITAG4.0:Solyc08g066950.3			98.3
Solyc05G000507	0.000116	2.46e-07	2.69	Protein CHUP1, chloroplastic (AHRD V3.3 *** A0A2G3B6M5_CAPCH) ITAG4.0:Solyc05g009930.3			515.667
Solyc02G001721	0.000382	8.45e-07	2.54	obamovirus multiplication 1 ITAG4.0:Solyc02g080370.3			692.667
Solyc06G000145	0.000715	1.72e-06	3.05	Ubiquitin-conjugating enzyme (AHRD V3.3 *** A0A200PUP4_9MAGN) ITAG4.0:Solyc06g007510.3			314
Solyc06G000688	0.000715	1.68e-06	6.97	Homeobox-leucine zipper protein ROC5 (AHRD V3.3 *** A0A2G2X6G6_CAPBA) ITAG4.0:Solyc06g035940.3			212
Solyc04G000144	0.00148	3.69e-06	-2.56	NA			78.1
Solyc05G002516	0.00212	5.5e-06	4.54	NA			184.333
Solyc06G001537	0.00217	5.85e-06	3.2	Late embryogenesis abundant domain-containing protein / LEA domain-containing protein (AHRD V3.3 *** Q9C7H3_ARATH) ITAG4.0:Solyc06g065050.2			255.667
Solyc01G002016	0.00227	6.34e-06	3.75	NAD(P)-binding Rossmann-fold superfamily protein (AHRD V3.3 *** A0A2U1PJA8_ARTAN) ITAG4.0:Solyc01g068080.4			223.667
Solyc10G000713	0.00278	8.02e-06	3.08	NA			279
Solyc11G000481	0.00364	1.09e-05	2.85	Pto-responsive gene 1 ITAG4.0:Solyc11g011030.2			347.333
Solyc11G001601	0.00543	1.67e-05	-1.56	NA			3166.67
Solyc03G002315	0.0101	3.3e-05	3.21	Retrovirus-related Pol polyprotein from transposon TNT 1-94 (AHRD V3.3 *-* A0A2K3PAJ3_TRIPR) ITAG4.0:Solyc03g098745.1			284.667
Solyc07G002322	0.0101	3.23e-05	3.49	Callose synthase 3 (AHRD V3.3 *** A0A1U8HKF3_CAPAN) ITAG4.0:Solyc07g056260.4			189.667
Solyc06G000745	0.0105	3.64e-05	6.56	NA			81.1333
Solyc08G001960	0.0105	3.52e-05	2.7	NA			454.667
Solyc01G002875	0.0127	4.52e-05	1.92	Pectin lyase-like superfamily protein (AHRD V3.3 *** A0A1I9LS88_ARATH) ITAG4.0:Solyc01g094970.4			2110
Solyc01G002179	0.0131	4.78e-05	2.31	mediator of RNA polymerase II transcription subunit 33A-like (AHRD V3.3 *** A0A2I4F330_9ROSI) ITAG4.0:Solyc01g080200.3			595.333
Solyc01G001887	0.0164	6.15e-05	2.57	Protein phosphatase 2C (AHRD V3.3 *** A0A2U1QFI0_ARTAN) ITAG4.0:Solyc01g066870.3			321.333
Solyc05G002321	0.0177	6.82e-05	2.39	Unknown protein ITAG4.0:Solyc05g052015.1			452
Solyc04G002522	0.0193	7.62e-05	1.9	SlBCAT6 ITAG4.0:Solyc04g077240.4			1283.33
Solyc03G003552	0.0265	0.000107	2.27	1-phosphatidylinositol-3-phosphate 5-kinase FAB1B (AHRD V3.3 *** A0A2G2WPE3_CAPBA) ITAG4.0:Solyc03g123570.3			498.667
Solyc12G000358	0.0291	0.000121	2.94	yellow-green-2 ITAG4.0:Solyc12g009470.2			264.333
Solyc03G003127	0.0361	0.000153	3.07	Coiled-coil domain-containing protein SCD2 (AHRD V3.3 *** A0A2G3CZS6_CAPCH) ITAG4.0:Solyc03g118390.3			195
Solyc08G000456	0.0416	0.00018	-2.18	Amidohydrolase family (AHRD V3.3 *** A0A2U1PLT8_ARTAN) ITAG4.0:Solyc08g014470.4			121.933
Solyc01G003930	0.046	0.000217	1.76	Pathogenesis-related homeodomain protein (AHRD V3.3 *-* PRH_PETCR) ITAG4.0:Solyc01g107410.3			1580
Solyc09G000424	0.046	0.000211	-2.04	endo-1,4-beta-glucanase precursor (Cel2) ITAG4.0:Solyc09g010210.3			256
Solyc10G000949	0.046	0.000215	-2.7	NA			34.2
Solyc11G002068	0.046	0.000205	1.9	Heat shock protein 70 (AHRD V3.3 *** S8C6K2_9LAMI) ITAG4.0:Solyc11g066100.2			2470
Solyc01G002005	0.0487	0.000234	6.14	Protein phosphatase-2C (AHRD V3.3 *** O82469_MESCR) ITAG4.0:Solyc01g068000.4			60.8333
Solyc07G002203	0.0496	0.000243	2.76	NA			237.333

## Sheet: are vs VF36 28C 45 min DEGs
Comparison of transcript abundance in are and VF36 at 28°C. Log2 Fold Change is calculated as the ratio of transcript abundance of are samples relative to VF36 samples at 28°C.
Gene ID SL5	Adj. P-value	PValue	log2FC	Gene Description
Solyc07G000215	6.27e-44	5.41e-48	-4.46	G-patch domain-containing protein (AHRD V3.3 *** A0A2G2WAZ6_CAPBA) ITAG4.0:Solyc07g007040.4
Solyc12G002405	3.43e-28	5.92e-32	6.55	WD40 repeat (AHRD V3.3 *** A0A200QZN3_9MAGN) ITAG4.0:Solyc12g088630.2
Solyc10G001086	1.68e-19	4.34e-23	-2.82	NA
Solyc02G000921	1.52e-18	5.25e-22	-3.4	electron transporter%2C putative (Protein of unknown function%2C DUF547) (AHRD V3.3 *** AT5G66600.9) ITAG4.0:Solyc02g065480.2
Solyc07G002826	4.57e-18	2.3e-21	-3	Defective in cullin neddylation protein (AHRD V3.3 *** Q09K05_TOBAC) ITAG4.0:Solyc07g066650.4
Solyc08G000483	4.57e-18	2.37e-21	3.4	NA
Solyc11G001773	2.73e-11	1.65e-14	-2.62	NA
Solyc09G000887	2.57e-10	1.77e-13	3.39	RING-type E3 ubiquitin transferase (AHRD V3.3 *** A0A2G3C1I1_CAPCH) ITAG4.0:Solyc09g018230.1
Solyc07G001578	1.47e-09	1.14e-12	5.27	NA
Solyc04G002503	2.52e-09	2.18e-12	5.07	Receptor-like protein kinase haiku2 (AHRD V3.3 *** A0A1J6JYR4_NICAT) ITAG4.0:Solyc04g077010.4
Solyc06G000024	7.8e-08	7.41e-11	-2.61	transmembrane protein (AHRD V3.3 *** AT1G10660.4) ITAG4.0:Solyc06g005250.3
Solyc06G002213	8.28e-08	8.59e-11	3	Cysteine proteinase inhibitor (AHRD V3.3 *-* A0A2G2ZD82_CAPAN) ITAG4.0:Solyc06g150133.1
Solyc05G001283	4.91e-07	5.52e-10	-2.67	Ferrochelatase (AHRD V3.3 *** O64391_SOLTU) ITAG4.0:Solyc05g018650.4
Solyc05G000507	9.31e-06	1.13e-08	2.87	Protein CHUP1, chloroplastic (AHRD V3.3 *** A0A2G3B6M5_CAPCH) ITAG4.0:Solyc05g009930.3
Solyc01G002530	1.12e-05	1.45e-08	7.04	DNA replication helicase (AHRD V3.3 *** A0A2U1N8T9_ARTAN) ITAG4.0:Solyc01g088380.3
Solyc03G003395	1.84e-05	2.54e-08	3.32	BnaC02g12160D protein (AHRD V3.3 *-* A0A078HTB1_BRANA) ITAG4.0:Solyc03g121090.4
Solyc04G000144	5.77e-05	8.47e-08	-2.92	NA
Solyc12G002720	7.48e-05	1.16e-07	2.68	Mitochondrial pyruvate dehydrogenase kinase (AHRD V3.3 *** E5GC37_CUCME) ITAG4.0:Solyc12g098930.3
Solyc07G000050	0.000135	2.32e-07	1.75	Ubiquitin carboxyl-terminal hydrolase 23 (AHRD V3.3 *** A0A1U8HH33_CAPAN) ITAG4.0:Solyc07g005530.4
Solyc06G000145	0.000135	2.34e-07	3.14	Ubiquitin-conjugating enzyme (AHRD V3.3 *** A0A200PUP4_9MAGN) ITAG4.0:Solyc06g007510.3
Solyc11G001601	0.000137	2.49e-07	-1.67	NA
Solyc09G000387	0.000497	9.45e-07	7.31	Alpha carbonic anhydrase (AHRD V3.3 *** A0A200QHP1_9MAGN) ITAG4.0:Solyc09g009830.3
Solyc07G002322	0.000639	1.27e-06	4.77	Callose synthase 3 (AHRD V3.3 *** A0A1U8HKF3_CAPAN) ITAG4.0:Solyc07g056260.4
Solyc01G001652	0.00126	2.61e-06	-2.32	Dirigent protein (AHRD V3.3 *** K4AW97_SOLLC) ITAG4.0:Solyc01g059900.4
Solyc06G000688	0.00168	3.62e-06	6.82	Homeobox-leucine zipper protein ROC5 (AHRD V3.3 *** A0A2G2X6G6_CAPBA) ITAG4.0:Solyc06g035940.3
Solyc03G003197	0.00172	3.87e-06	-3.52	NA
Solyc08G001474	0.00175	4.2e-06	-2.28	1-deoxy-D-xylulose 5-phosphate synthase 1 (AHRD V3.3 *** Q8L693_MEDTR) ITAG4.0:Solyc08g066950.3
Solyc10G000949	0.00175	4.23e-06	-3.24	NA
Solyc01G003930	0.00208	5.21e-06	1.87	Pathogenesis-related homeodomain protein (AHRD V3.3 *-* PRH_PETCR) ITAG4.0:Solyc01g107410.3
Solyc06G002214	0.00233	6.05e-06	5.22	Cysteine proteinase inhibitor (AHRD V3.3 *-* A0A2G2ZD82_CAPAN) ITAG4.0:Solyc06g150133.1
Solyc07G002746	0.00304	8.15e-06	1.68	molecular chaperone Hsp90-2 ITAG4.0:Solyc07g065840.2
Solyc04G001166	0.00336	9.29e-06	-2.04	Proteasome subunit beta (AHRD V3.3 *** A0A2G2VMP0_CAPBA) ITAG4.0:Solyc04g024420.3
Solyc05G000655	0.00384	1.12e-05	3.01	6-phosphogluconolactonase (AHRD V3.3 *** B6U0H2_MAIZE) ITAG4.0:Solyc05g012110.4
Solyc08G001960	0.00384	1.13e-05	2.57	NA
Solyc09G000159	0.00479	1.45e-05	3.4	Transcription factor DIVARICATA (AHRD V3.3 *** A0A2I0VVC4_9ASPA) ITAG4.0:Solyc09g007580.3
Solyc06G000727	0.00479	1.49e-05	2.23	heat shock protein 90 ITAG4.0:Solyc06g036290.3
Solyc05G002321	0.00483	1.54e-05	2.63	Unknown protein ITAG4.0:Solyc05g052015.1
Solyc03G003127	0.00599	1.97e-05	3.62	Coiled-coil domain-containing protein SCD2 (AHRD V3.3 *** A0A2G3CZS6_CAPCH) ITAG4.0:Solyc03g118390.3
Solyc05G002516	0.00739	2.49e-05	3.6	NA
Solyc03G002252	0.0134	4.65e-05	2.45	Calmodulin 6 ITAG4.0:Solyc03g098050.3
Solyc11G000481	0.0141	4.98e-05	2.47	Pto-responsive gene 1 ITAG4.0:Solyc11g011030.2
Solyc03G003430	0.0188	6.81e-05	6.55	Proline-rich receptor-like protein kinase PERK13 (AHRD V3.3 *** A0A2G2XXB3_CAPAN) ITAG4.0:Solyc03g121440.4
Solyc03G002915	0.021	7.79e-05	3.18	Late embryogenesis abundant protein Dc3 (AHRD V3.3 *** A0A1U8FUJ0_CAPAN) ITAG4.0:Solyc03g116390.4
Solyc05G000278	0.0244	9.27e-05	3.94	cyclic dof factor 2-like (AHRD V3.3 *** A0A2I4E3P6_9ROSI) ITAG4.0:Solyc05g007880.4
Solyc06G000888	0.0357	0.000139	6.05	NA
Solyc08G000456	0.0408	0.000162	-2.22	Amidohydrolase family (AHRD V3.3 *** A0A2U1PLT8_ARTAN) ITAG4.0:Solyc08g014470.4
Solyc02G001721	0.0471	0.000191	2.05	obamovirus multiplication 1 ITAG4.0:Solyc02g080370.3
Solyc03G003326	0.0496	0.000206	2.9	F-box/kelch-repeat protein (AHRD V3.3 *** A0A1J3DG12_NOCCA) ITAG4.0:Solyc03g120320.1

## Sheet: are vs VF36 28C 30 min DEGs
Comparison of transcript abundance in are and VF36 at 28°C. Log2 Fold Change is calculated as the ratio of transcript abundance of are samples relative to VF36 samples at 28°C.
Gene ID SL5	Adj. P-value	PValue	log2FC	Gene Description
Solyc07G000050	7.14e-37	7.39e-41	2.2	Ubiquitin carboxyl-terminal hydrolase 23 (AHRD V3.3 *** A0A1U8HH33_CAPAN) ITAG4.0:Solyc07g005530.4
Solyc12G002405	5.79e-24	1.2e-27	5.91	WD40 repeat (AHRD V3.3 *** A0A200QZN3_9MAGN) ITAG4.0:Solyc12g088630.2
Solyc10G001086	4.2e-23	1.3e-26	-2.84	NA
Solyc07G002826	1.5e-17	6.2e-21	-2.81	Defective in cullin neddylation protein (AHRD V3.3 *** Q09K05_TOBAC) ITAG4.0:Solyc07g066650.4
Solyc04G002566	1.12e-16	5.81e-20	5.42	NA
Solyc11G001773	1.24e-16	7.89e-20	-2.31	NA
Solyc08G000483	1.24e-16	8.97e-20	2.93	NA
Solyc06G002213	8.63e-15	7.15e-18	3.1	Cysteine proteinase inhibitor (AHRD V3.3 *-* A0A2G2ZD82_CAPAN) ITAG4.0:Solyc06g150133.1
Solyc07G002746	6.89e-14	6.41e-17	1.85	molecular chaperone Hsp90-2 ITAG4.0:Solyc07g065840.2
Solyc02G000921	3.26e-11	3.37e-14	-2.5	electron transporter%2C putative (Protein of unknown function%2C DUF547) (AHRD V3.3 *** AT5G66600.9) ITAG4.0:Solyc02g065480.2
Solyc03G002992	3.33e-11	3.79e-14	1.87	Plasma membrane ATPase (AHRD V3.3 *** A0A2G3A2L5_CAPAN) ITAG4.0:Solyc03g117150.3
Solyc06G000024	6.75e-11	8.38e-14	-2.86	transmembrane protein (AHRD V3.3 *** AT1G10660.4) ITAG4.0:Solyc06g005250.3
Solyc03G002315	7.57e-11	1.02e-13	4.18	Retrovirus-related Pol polyprotein from transposon TNT 1-94 (AHRD V3.3 *-* A0A2K3PAJ3_TRIPR) ITAG4.0:Solyc03g098745.1
Solyc06G002214	2.58e-10	3.74e-13	4.39	Cysteine proteinase inhibitor (AHRD V3.3 *-* A0A2G2ZD82_CAPAN) ITAG4.0:Solyc06g150133.1
Solyc04G002503	9.91e-10	1.54e-12	4.99	Receptor-like protein kinase haiku2 (AHRD V3.3 *** A0A1J6JYR4_NICAT) ITAG4.0:Solyc04g077010.4
Solyc11G000937	2.79e-09	4.61e-12	3.14	NA
Solyc11G001601	2.67e-08	4.7e-11	-1.59	NA
Solyc07G001578	4.16e-08	7.75e-11	4.72	NA
Solyc01G002875	2.36e-07	4.64e-10	2.04	Pectin lyase-like superfamily protein (AHRD V3.3 *** A0A1I9LS88_ARATH) ITAG4.0:Solyc01g094970.4
Solyc11G000481	2.62e-07	5.41e-10	3.14	Pto-responsive gene 1 ITAG4.0:Solyc11g011030.2
Solyc01G002530	5.52e-07	1.2e-09	5.07	DNA replication helicase (AHRD V3.3 *** A0A2U1N8T9_ARTAN) ITAG4.0:Solyc01g088380.3
Solyc01G001652	2.72e-06	6.19e-09	-2.29	Dirigent protein (AHRD V3.3 *** K4AW97_SOLLC) ITAG4.0:Solyc01g059900.4
Solyc12G000706	4.03e-06	9.6e-09	2.74	S-adenosyl-L-methionine-dependent methyltransferases superfamily protein (AHRD V3.3 *** A0A2U1QHF5_ARTAN) ITAG4.0:Solyc12g014500.3
Solyc05G001283	6.27e-06	1.56e-08	-2.76	Ferrochelatase (AHRD V3.3 *** O64391_SOLTU) ITAG4.0:Solyc05g018650.4
Solyc03G003197	7.42e-06	1.92e-08	-4.27	NA
Solyc07G000215	8.96e-06	2.41e-08	-3.46	G-patch domain-containing protein (AHRD V3.3 *** A0A2G2WAZ6_CAPBA) ITAG4.0:Solyc07g007040.4
Solyc05G000507	1.11e-05	3.1e-08	2.78	Protein CHUP1, chloroplastic (AHRD V3.3 *** A0A2G3B6M5_CAPCH) ITAG4.0:Solyc05g009930.3
Solyc05G002321	1.53e-05	4.45e-08	3.38	Unknown protein ITAG4.0:Solyc05g052015.1
Solyc03G002915	1.6e-05	4.79e-08	4.12	Late embryogenesis abundant protein Dc3 (AHRD V3.3 *** A0A1U8FUJ0_CAPAN) ITAG4.0:Solyc03g116390.4
Solyc07G002524	2.65e-05	8.22e-08	-2.44	NAC domain-containing protein (AHRD V3.3 *** A0A2U1LQQ4_ARTAN) ITAG4.0:Solyc07g063420.3
Solyc09G000887	6.7e-05	2.15e-07	3.24	RING-type E3 ubiquitin transferase (AHRD V3.3 *** A0A2G3C1I1_CAPCH) ITAG4.0:Solyc09g018230.1
Solyc07G000056	0.000131	4.35e-07	-2.69	1-acyl-sn-glycerol-3-phosphate acyltransferase (AHRD V3.3 *** A0A2G3BXE9_CAPCH) ITAG4.0:Solyc07g005580.4
Solyc05G002605	0.000189	6.45e-07	2.56	ABC transporter G family member (AHRD V3.3 *** A0A2K3PJ14_TRIPR) ITAG4.0:Solyc05g054890.4
Solyc06G000688	0.000343	1.21e-06	5.47	Homeobox-leucine zipper protein ROC5 (AHRD V3.3 *** A0A2G2X6G6_CAPBA) ITAG4.0:Solyc06g035940.3
Solyc07G002322	0.000352	1.27e-06	4.46	Callose synthase 3 (AHRD V3.3 *** A0A1U8HKF3_CAPAN) ITAG4.0:Solyc07g056260.4
Solyc02G001451	0.000624	2.32e-06	-2.17	Cysteine protease (AHRD V3.3 *** A0A2U1Q178_ARTAN) ITAG4.0:Solyc02g076910.3
Solyc04G001597	0.000722	2.77e-06	-1.71	BAG family molecular chaperone regulator 5, mitochondrial (AHRD V3.3 --* A0A2G2W3U0_CAPBA) ITAG4.0:Solyc04g051090.2
Solyc06G000145	0.00113	4.44e-06	2.75	Ubiquitin-conjugating enzyme (AHRD V3.3 *** A0A200PUP4_9MAGN) ITAG4.0:Solyc06g007510.3
Solyc12G000844	0.00115	4.63e-06	6.94	Peptidyl-prolyl cis-trans isomerase PASTICCINO1 (AHRD V3.3 *-* A0A2G2VE40_CAPBA) ITAG4.0:Solyc12g017670.3
Solyc01G002179	0.00159	6.57e-06	2.2	mediator of RNA polymerase II transcription subunit 33A-like (AHRD V3.3 *** A0A2I4F330_9ROSI) ITAG4.0:Solyc01g080200.3
Solyc09G001826	0.00233	9.89e-06	6.82	bHLH transcription factor 058 ITAG4.0:Solyc09g063010.4
Solyc08G001474	0.00284	1.24e-05	-2.12	1-deoxy-D-xylulose 5-phosphate synthase 1 (AHRD V3.3 *** Q8L693_MEDTR) ITAG4.0:Solyc08g066950.3
Solyc03G003395	0.00344	1.53e-05	3.82	BnaC02g12160D protein (AHRD V3.3 *-* A0A078HTB1_BRANA) ITAG4.0:Solyc03g121090.4
Solyc10G000713	0.00469	2.14e-05	2.66	NA
Solyc11G002112	0.00574	2.67e-05	4.12	Ring/U-Box superfamily protein (AHRD V3.3 *-* F4IHN6_ARATH) ITAG4.0:Solyc11g066500.2
Solyc03G003326	0.00658	3.13e-05	3.07	F-box/kelch-repeat protein (AHRD V3.3 *** A0A1J3DG12_NOCCA) ITAG4.0:Solyc03g120320.1
Solyc04G001674	0.00957	4.66e-05	6.22	NA
Solyc12G002720	0.0102	5.08e-05	2.85	Mitochondrial pyruvate dehydrogenase kinase (AHRD V3.3 *** E5GC37_CUCME) ITAG4.0:Solyc12g098930.3
Solyc12G000596	0.0111	5.62e-05	1.95	Peptidyl-prolyl cis-trans isomerase CYP37, chloroplastic (AHRD V3.3 *** A0A1U8GBH5_CAPAN) ITAG4.0:Solyc12g013580.3
Solyc06G000639	0.0117	6.03e-05	2.31	DEAD-box ATP-dependent RNA helicase 7 (AHRD V3.3 *** A0A2G3C5Q1_CAPCH) ITAG4.0:Solyc06g035450.4
Solyc05G002516	0.0119	6.26e-05	3.2	NA
Solyc06G000838	0.0119	6.4e-05	6.14	Protein PLANT CADMIUM RESISTANCE like (AHRD V3.3 *** A0A2R6RR66_ACTCH) ITAG4.0:Solyc06g048810.4
Solyc04G001166	0.0136	7.46e-05	-1.92	Proteasome subunit beta (AHRD V3.3 *** A0A2G2VMP0_CAPBA) ITAG4.0:Solyc04g024420.3
Solyc01G001938	0.0144	8.07e-05	3.05	Retrovirus-related Pol polyprotein from transposon TNT 1-94 (AHRD V3.3 *-* A0A2K3MN99_TRIPR) ITAG4.0:Solyc01g067403.1
Solyc06G002439	0.0155	8.84e-05	1.8	heat shock protein 70 kD ITAG4.0:Solyc06g076020.3
Solyc11G001553	0.0176	0.000102	2.97	K(+) efflux antiporter 3, chloroplastic (AHRD V3.3 *** A0A1U8F6F8_CAPAN) ITAG4.0:Solyc11g044250.3
Solyc01G000267	0.023	0.000135	2.25	Unknown protein ITAG4.0:Solyc01g008425.1
Solyc10G000777	0.0256	0.000154	1.57	kinetochore protein Nuf2 (AHRD V3.3 *** A0A2I4GDS6_9ROSI) ITAG4.0:Solyc10g019040.2
Solyc10G001863	0.0256	0.000156	-1.5	X-intrinsic protein 1.2 ITAG4.0:Solyc10g054820.2
Solyc09G000247	0.0263	0.000163	-1.33	CHY zinc finger family protein, expressed (AHRD V3.3 *** Q337P2_ORYSJ) ITAG4.0:Solyc09g008430.4
Solyc04G002485	0.0317	0.000202	2.21	entire ITAG4.0:Solyc04g076850.3
Solyc05G000278	0.0317	0.000203	3.83	cyclic dof factor 2-like (AHRD V3.3 *** A0A2I4E3P6_9ROSI) ITAG4.0:Solyc05g007880.4
Solyc01G004026	0.0359	0.000236	1.68	La-related protein like (AHRD V3.3 *** A0A2R6RH75_ACTCH) ITAG4.0:Solyc01g108310.4
Solyc02G001509	0.0359	0.000238	6.09	NAC domain protein (AHRD V3.3 *** S5R952_9ROSA) ITAG4.0:Solyc02g077610.3
Solyc02G000441	0.0407	0.000278	4.6	pathogenesis-related family protein (AHRD V3.3 *** AT1G78780.5) ITAG4.0:Solyc02g031950.3
Solyc12G002562	0.0407	0.000278	-2.47	NA
Solyc01G002016	0.0441	0.000306	2.46	NAD(P)-binding Rossmann-fold superfamily protein (AHRD V3.3 *** A0A2U1PJA8_ARTAN) ITAG4.0:Solyc01g068080.4
Solyc06G002595	0.0477	0.000335	1.86	NA
Solyc07G002794	0.0482	0.000344	2.15	Photosystem II 10 kDa polypeptide, chloroplastic (AHRD V3.3 *** A0A2G3C3G4_CAPCH) ITAG4.0:Solyc07g066310.3
Solyc05G002659	0.0492	0.000358	3.13	Cytochrome P450 (AHRD V3.3 *** A0A200Q2G7_9MAGN) ITAG4.0:Solyc05g055400.4
Solyc08G000370	0.0492	0.000362	-1.24	NA

## Sheet: are vs VF36 28C 15 min DEGs
Comparison of transcript abundance in are and VF36 at 28°C. Log2 Fold Change is calculated as the ratio of transcript abundance of are samples relative to VF36 samples at 28°C.
Gene ID SL5	Adj. P-value	PValue	log2FC	Gene Description
Solyc07G000050	2.92e-27	2.94e-31	2.06	Ubiquitin carboxyl-terminal hydrolase 23 (AHRD V3.3 *** A0A1U8HH33_CAPAN) ITAG4.0:Solyc07g005530.4
Solyc07G000215	3.96e-27	7.96e-31	-3.34	G-patch domain-containing protein (AHRD V3.3 *** A0A2G2WAZ6_CAPBA) ITAG4.0:Solyc07g007040.4
Solyc10G001086	1.71e-24	5.17e-28	-3.02	NA
Solyc12G002405	1.2e-19	4.84e-23	6.34	WD40 repeat (AHRD V3.3 *** A0A200QZN3_9MAGN) ITAG4.0:Solyc12g088630.2
Solyc06G002213	1.7e-19	8.57e-23	3.35	Cysteine proteinase inhibitor (AHRD V3.3 *-* A0A2G2ZD82_CAPAN) ITAG4.0:Solyc06g150133.1
Solyc04G002566	9.13e-16	5.51e-19	5.36	NA
Solyc02G000921	2.26e-14	1.59e-17	-2.63	electron transporter%2C putative (Protein of unknown function%2C DUF547) (AHRD V3.3 *** AT5G66600.9) ITAG4.0:Solyc02g065480.2
Solyc08G000483	6.17e-13	4.97e-16	2.8	NA
Solyc11G001773	1.21e-12	1.1e-15	-2.27	NA
Solyc03G002315	3.49e-10	3.51e-13	3.91	Retrovirus-related Pol polyprotein from transposon TNT 1-94 (AHRD V3.3 *-* A0A2K3PAJ3_TRIPR) ITAG4.0:Solyc03g098745.1
Solyc06G002214	3.94e-10	4.37e-13	5.45	Cysteine proteinase inhibitor (AHRD V3.3 *-* A0A2G2ZD82_CAPAN) ITAG4.0:Solyc06g150133.1
Solyc03G002992	1.29e-09	1.56e-12	1.97	Plasma membrane ATPase (AHRD V3.3 *** A0A2G3A2L5_CAPAN) ITAG4.0:Solyc03g117150.3
Solyc07G002826	4.98e-09	6.95e-12	-2.41	Defective in cullin neddylation protein (AHRD V3.3 *** Q09K05_TOBAC) ITAG4.0:Solyc07g066650.4
Solyc04G002503	4.98e-09	7.02e-12	4.66	Receptor-like protein kinase haiku2 (AHRD V3.3 *** A0A1J6JYR4_NICAT) ITAG4.0:Solyc04g077010.4
Solyc07G002746	1.22e-08	1.84e-11	1.93	molecular chaperone Hsp90-2 ITAG4.0:Solyc07g065840.2
Solyc11G000481	1.8e-07	2.9e-10	3.4	Pto-responsive gene 1 ITAG4.0:Solyc11g011030.2
Solyc01G002875	5.25e-07	8.99e-10	2.06	Pectin lyase-like superfamily protein (AHRD V3.3 *** A0A1I9LS88_ARATH) ITAG4.0:Solyc01g094970.4
Solyc07G001578	1.08e-06	1.95e-09	8.33	NA
Solyc03G003197	1.41e-06	2.75e-09	-4.46	NA
Solyc08G000456	1.41e-06	2.84e-09	-2.67	Amidohydrolase family (AHRD V3.3 *** A0A2U1PLT8_ARTAN) ITAG4.0:Solyc08g014470.4
Solyc05G000507	1.09e-05	2.31e-08	3.04	Protein CHUP1, chloroplastic (AHRD V3.3 *** A0A2G3B6M5_CAPCH) ITAG4.0:Solyc05g009930.3
Solyc01G002530	1.24e-05	2.74e-08	4.76	DNA replication helicase (AHRD V3.3 *** A0A2U1N8T9_ARTAN) ITAG4.0:Solyc01g088380.3
Solyc11G001601	2.69e-05	6.22e-08	-1.54	NA
Solyc07G000056	0.000121	2.92e-07	-2.68	1-acyl-sn-glycerol-3-phosphate acyltransferase (AHRD V3.3 *** A0A2G3BXE9_CAPCH) ITAG4.0:Solyc07g005580.4
Solyc08G001474	0.000232	5.83e-07	-2.32	1-deoxy-D-xylulose 5-phosphate synthase 1 (AHRD V3.3 *** Q8L693_MEDTR) ITAG4.0:Solyc08g066950.3
Solyc01G002016	0.000678	1.77e-06	2.86	NAD(P)-binding Rossmann-fold superfamily protein (AHRD V3.3 *** A0A2U1PJA8_ARTAN) ITAG4.0:Solyc01g068080.4
Solyc05G001283	0.000719	1.95e-06	-2.36	Ferrochelatase (AHRD V3.3 *** O64391_SOLTU) ITAG4.0:Solyc05g018650.4
Solyc04G000144	0.000743	2.11e-06	-2.36	NA
Solyc06G000024	0.000743	2.19e-06	-2.13	transmembrane protein (AHRD V3.3 *** AT1G10660.4) ITAG4.0:Solyc06g005250.3
Solyc06G000688	0.000743	2.24e-06	6.85	Homeobox-leucine zipper protein ROC5 (AHRD V3.3 *** A0A2G2X6G6_CAPBA) ITAG4.0:Solyc06g035940.3
Solyc02G001451	0.00106	3.32e-06	-2.24	Cysteine protease (AHRD V3.3 *** A0A2U1Q178_ARTAN) ITAG4.0:Solyc02g076910.3
Solyc04G002680	0.00197	6.33e-06	3.77	Serine carboxypeptidase (AHRD V3.3 *** A0A2K3MSK4_TRIPR) ITAG4.0:Solyc04g079070.4
Solyc05G002321	0.00241	7.99e-06	2.85	Unknown protein ITAG4.0:Solyc05g052015.1
Solyc11G000937	0.00288	9.85e-06	2.34	NA
Solyc12G002720	0.00347	1.22e-05	3.11	Mitochondrial pyruvate dehydrogenase kinase (AHRD V3.3 *** E5GC37_CUCME) ITAG4.0:Solyc12g098930.3
Solyc03G003326	0.00817	2.96e-05	2.94	F-box/kelch-repeat protein (AHRD V3.3 *** A0A1J3DG12_NOCCA) ITAG4.0:Solyc03g120320.1
Solyc12G000706	0.0113	4.2e-05	2.48	S-adenosyl-L-methionine-dependent methyltransferases superfamily protein (AHRD V3.3 *** A0A2U1QHF5_ARTAN) ITAG4.0:Solyc12g014500.3
Solyc04G001597	0.0125	4.8e-05	-1.65	BAG family molecular chaperone regulator 5, mitochondrial (AHRD V3.3 --* A0A2G2W3U0_CAPBA) ITAG4.0:Solyc04g051090.2
Solyc06G000145	0.0258	0.000101	2.56	Ubiquitin-conjugating enzyme (AHRD V3.3 *** A0A200PUP4_9MAGN) ITAG4.0:Solyc06g007510.3
Solyc12G000137	0.0339	0.000137	6.17	WD repeat-containing protein 26-like (AHRD V3.3 *-* A0A2I4E332_9ROSI) ITAG4.0:Solyc12g006317.1
Solyc01G004026	0.0357	0.000147	1.83	La-related protein like (AHRD V3.3 *** A0A2R6RH75_ACTCH) ITAG4.0:Solyc01g108310.4
Solyc04G001166	0.037	0.000156	-1.87	Proteasome subunit beta (AHRD V3.3 *** A0A2G2VMP0_CAPBA) ITAG4.0:Solyc04g024420.3
Solyc02G001721	0.0382	0.000165	2.21	obamovirus multiplication 1 ITAG4.0:Solyc02g080370.3
Solyc09G000159	0.0382	0.000169	3.23	Transcription factor DIVARICATA (AHRD V3.3 *** A0A2I0VVC4_9ASPA) ITAG4.0:Solyc09g007580.3
Solyc07G002524	0.0451	0.000204	-1.95	NAC domain-containing protein (AHRD V3.3 *** A0A2U1LQQ4_ARTAN) ITAG4.0:Solyc07g063420.3
Solyc05G002659	0.0493	0.000228	3.1	Cytochrome P450 (AHRD V3.3 *** A0A200Q2G7_9MAGN) ITAG4.0:Solyc05g055400.4
