# Supplementary material for: Flavonols improve tomato pollen thermotolerance during germination and tube elongation by maintaining reactive oxygen species homeostasis
Source: Plant Cell. 2024 Aug 5;36(10):4511–34. doi: 10.1093/plcell/koae222 (PMC11449072; doi:10.1093/plcell/koae222)
Supplement: koae222_Supplementary_Data [file koae222_supplementary_data.zip › ds6.xlsx]

## Sheet: Sheet1
Supplementary Data. Postiglione et al. (2024). Flavonols protect tomato pollen from heat stress. Plant Cell
Supplementary Dataset S6. Statistical Analysis.
Figure 2A: One-way ANOVA of Pollen count for VF36, are, are-T5, and VF36-T3
Comparisons	Mean Diff.	95.00% CI of diff.	Below threshold?	Summary	Adjusted P Value	DF
VF36 vs. are	80580	42544 to 118616	Yes	****	<0.0001	136
VF36 vs. are-T5	-31052	-70259 to 8155	No	ns	0.1716	136
VF36 vs. VF36-T3	-101875	-139911 to -63839	Yes	****	<0.0001	136
are vs. are-T5	-111632	-150839 to -72425	Yes	****	<0.0001	136
are vs. VF36-T3	-182455	-220491 to -144419	Yes	****	<0.0001	136
are-T5 vs. VF36-T3	-70823	-110030 to -31616	Yes	****	<0.0001	136
Figure 2C: Two-way ANOVA of Pollen viability for VF36, are, are-T5, and VF36-T3 at 28°C and 34°C
Comparisons	Mean Diff.	95.00% CI of diff.	Below threshold?	Summary	Adjusted P Value	DF
28°C:VF36 vs. 28°C:are	41.58	25.05 to 58.11	Yes	****	<0.0001	88
28°C:VF36 vs. 28°C:are-T5	12.01	-4.520 to 28.54	No	ns	0.4606	88
28°C:VF36 vs. 28°C:VF36-T3	-0.869	-17.40 to 15.66	No	ns	>0.9999	88
28°C:VF36 vs. 34°C:VF36	19.23	2.702 to 35.77	Yes	**	0.0091	88
28°C:VF36 vs. 34°C:are	67.26	50.72 to 83.79	Yes	****	<0.0001	88
28°C:VF36 vs. 34°C:are-T5	21.88	5.352 to 38.42	Yes	**	0.0015	88
28°C:VF36 vs. 34°C:VF36-T3	-0.031	-16.56 to 16.50	No	ns	>0.9999	88
28°C:are vs. 28°C:are-T5	-29.57	-46.10 to -13.04	Yes	****	<0.0001	88
28°C:are vs. 28°C:VF36-T3	-42.45	-58.98 to -25.92	Yes	****	<0.0001	88
28°C:are vs. 34°C:VF36	-22.35	-38.88 to -5.814	Yes	**	0.001	88
28°C:are vs. 34°C:are	25.68	9.144 to 42.21	Yes	****	<0.0001	88
28°C:are vs. 34°C:are-T5	-19.7	-36.23 to -3.164	Yes	**	0.0067	88
28°C:are vs. 34°C:VF36-T3	-41.61	-58.14 to -25.08	Yes	****	<0.0001	88
28°C:are-T5 vs. 28°C:VF36-T3	-12.88	-29.41 to 3.651	No	ns	0.3284	88
28°C:are-T5 vs. 34°C:VF36	7.222	-9.310 to 23.75	No	ns	0.9933	88
28°C:are-T5 vs. 34°C:are	55.24	38.71 to 71.78	Yes	****	<0.0001	88
28°C:are-T5 vs. 34°C:are-T5	9.872	-6.660 to 26.40	No	ns	0.8134	88
28°C:are-T5 vs. 34°C:VF36-T3	-12.04	-28.58 to 4.489	No	ns	0.4555	88
28°C:VF36-T3 vs. 34°C:VF36	20.1	3.571 to 36.64	Yes	**	0.0051	88
28°C:VF36-T3 vs. 34°C:are	68.13	51.59 to 84.66	Yes	****	<0.0001	88
28°C:VF36-T3 vs. 34°C:are-T5	22.75	6.221 to 39.29	Yes	***	0.0008	88
28°C:VF36-T3 vs. 34°C:VF36-T3	0.838	-15.69 to 17.37	No	ns	>0.9999	88
34°C:VF36 vs. 34°C:are	48.02	31.49 to 64.55	Yes	****	<0.0001	88
34°C:VF36 vs. 34°C:are-T5	2.65	-13.88 to 19.18	No	ns	>0.9999	88
34°C:VF36 vs. 34°C:VF36-T3	-19.27	-35.80 to -2.733	Yes	**	0.009	88
34°C:are vs. 34°C:are-T5	-45.37	-61.90 to -28.84	Yes	****	<0.0001	88
34°C:are vs. 34°C:VF36-T3	-67.29	-83.82 to -50.75	Yes	****	<0.0001	88
34°C:are-T5 vs. 34°C:VF36-T3	-21.92	-38.45 to -5.383	Yes	**	0.0014	88
Figure 3B: One-way ANOVA of DPBA Fluorescence intensity for VF36, are, are-T5, and VF36-T3
Comparisons	Mean Diff.	95.00% CI of diff.	Below threshold?	Summary	Adjusted P Value	DF
VF36 vs. are	10302	9640 to 10964	Yes	****	<0.0001	3644
VF36 vs. are-T5	-6001	-6662 to -5339	Yes	****	<0.0001	3644
VF36 vs. VF36-T3	-10400	-11062 to -9738	Yes	****	<0.0001	3644
are vs. are-T5	-16303	-16965 to -15641	Yes	****	<0.0001	3644
are vs. VF36-T3	-20702	-21364 to -20041	Yes	****	<0.0001	3644
are-T5 vs. VF36-T3	-4400	-5061 to -3738	Yes	****	<0.0001	3644
Figure 4B: Two-way ANOVA of % Germinated pollen with intact tubes for VF36, are, are-T5, and VF36-T3 at 28°C and 34°C
Comparisons	Mean Diff.	95.00% CI of diff.	Below threshold?	Summary	Adjusted P Value	DF
28°C :VF36 vs. 28°C :are	20	7.528 to 32.47	Yes	***	0.0001	57
28°C :VF36 vs. 28°C :are-T5	2	-11.11 to 15.11	No	ns	0.9997	57
28°C :VF36 vs. 28°C :VF36-T3	-7	-18.56 to 4.564	No	ns	0.5536	57
28°C :VF36 vs. 34°C:VF36	19	7.436 to 30.56	Yes	****	<0.0001	57
28°C :VF36 vs. 34°C:are	37	24.53 to 49.47	Yes	****	<0.0001	57
28°C :VF36 vs. 34°C:are-T5	11	-1.472 to 23.47	No	ns	0.122	57
28°C :VF36 vs. 34°C:VF36-T3	-6	-17.97 to 5.969	No	ns	0.7616	57
28°C :are vs. 28°C :are-T5	-18	-32.59 to -3.410	Yes	**	0.0062	57
28°C :are vs. 28°C :VF36-T3	-27	-40.22 to -13.78	Yes	****	<0.0001	57
28°C :are vs. 34°C:VF36	-1	-14.22 to 12.22	No	ns	>0.9999	57
28°C :are vs. 34°C:are	17	2.983 to 31.02	Yes	**	0.0076	57
28°C :are vs. 34°C:are-T5	-9	-23.02 to 5.017	No	ns	0.478	57
28°C :are vs. 34°C:VF36-T3	-26	-39.57 to -12.43	Yes	****	<0.0001	57
28°C :are-T5 vs. 28°C :VF36-T3	-9	-22.82 to 4.821	No	ns	0.4596	57
28°C :are-T5 vs. 34°C:VF36	17	3.179 to 30.82	Yes	**	0.0064	57
28°C :are-T5 vs. 34°C:are	35	20.41 to 49.59	Yes	****	<0.0001	57
28°C :are-T5 vs. 34°C:are-T5	9	-5.590 to 23.59	No	ns	0.5297	57
28°C :are-T5 vs. 34°C:VF36-T3	-8	-22.16 to 6.162	No	ns	0.6376	57
28°C :VF36-T3 vs. 34°C:VF36	26	13.64 to 38.36	Yes	****	<0.0001	57
28°C :VF36-T3 vs. 34°C:are	44	30.78 to 57.22	Yes	****	<0.0001	57
28°C :VF36-T3 vs. 34°C:are-T5	18	4.784 to 31.22	Yes	**	0.0017	57
28°C :VF36-T3 vs. 34°C:VF36-T3	1	-11.74 to 13.74	No	ns	>0.9999	57
34°C:VF36 vs. 34°C:are	18	4.784 to 31.22	Yes	**	0.0017	57
34°C:VF36 vs. 34°C:are-T5	-8	-21.22 to 5.216	No	ns	0.5536	57
34°C:VF36 vs. 34°C:VF36-T3	-25	-37.74 to -12.26	Yes	****	<0.0001	57
34°C:are vs. 34°C:are-T5	-26	-40.02 to -11.98	Yes	****	<0.0001	57
34°C:are vs. 34°C:VF36-T3	-43	-56.57 to -29.43	Yes	****	<0.0001	57
34°C:are-T5 vs. 34°C:VF36-T3	-17	-30.57 to -3.428	Yes	**	0.0052	57
Figure 4D: Two-way ANOVA of Pollen tube length for VF36, are, are-T5, and VF36-T3 at 28°C and 34°C
Comparisons	Mean Diff.	95.00% CI of diff.	Below threshold?	Summary	Adjusted P Value	DF
28 :VF36 vs. 28 :are	108.9	69.64 to 148.2	Yes	****	<0.0001	1592
28 :VF36 vs. 28 :are-T5	19.89	-19.37 to 59.15	No	ns	0.7009	1592
28 :VF36 vs. 28 :VF36-T3	-66.22	-105.5 to -26.96	Yes	****	<0.0001	1592
28 :are vs. 28 :are-T5	-89.01	-128.3 to -49.75	Yes	****	<0.0001	1592
28 :are vs. 28 :VF36-T3	-175.1	-214.4 to -135.9	Yes	****	<0.0001	1592
28 :are-T5 vs. 28 :VF36-T3	-86.11	-125.4 to -46.85	Yes	****	<0.0001	1592
34 :VF36 vs. 34 :are	50.26	10.99 to 89.52	Yes	**	0.0046	1592
34 :VF36 vs. 34 :are-T5	-10.78	-50.05 to 28.48	No	ns	0.9777	1592
34 :VF36 vs. 34 :VF36-T3	-204.7	-243.9 to -165.4	Yes	****	<0.0001	1592
34 :are vs. 34 :are-T5	-61.04	-100.3 to -21.78	Yes	***	0.0003	1592
34 :are vs. 34 :VF36-T3	-254.9	-294.2 to -215.7	Yes	****	<0.0001	1592
34 :are-T5 vs. 34 :VF36-T3	-193.9	-233.1 to -154.6	Yes	****	<0.0001	1592
28 :VF36 vs. 34 :VF36	113.9	76.72 to 151.1	Yes	****	<0.0001	1592
28 :are vs. 34 :are	55.24	18.07 to 92.40	Yes	***	0.0009	1592
28 :are-T5 vs. 34 :are-T5	83.21	46.04 to 120.4	Yes	****	<0.0001	1592
28 :VF36-T3 vs. 34 :VF36-T3	-24.56	-61.73 to 12.61	No	ns	0.3427	1592
Figure 5B: Two-way ANOVA of Pollen tube rupture % for VF36 Lat52-GFP and are at 28°C and 34°C
Comparisons	Mean Diff.	95.00% CI of diff.	Below threshold?	Summary	Adjusted P Value	DF
28°C:VF36 LAT52 GFP vs. 28°C:are	-32.05	-34.71 to -29.38	Yes	****	<0.0001	124
28°C:VF36 LAT52 GFP vs. 34°C:VF36 LAT52 GFP	-16.2	-18.86 to -13.54	Yes	****	<0.0001	124
28°C:VF36 LAT52 GFP vs. 34°C:are	-37.18	-39.84 to -34.52	Yes	****	<0.0001	124
28°C:are vs. 34°C:VF36 LAT52 GFP	15.85	13.18 to 18.51	Yes	****	<0.0001	124
28°C:are vs. 34°C:are	-5.135	-7.798 to -2.472	Yes	***	0.0002	124
34°C:VF36 LAT52 GFP vs. 34°C:are	-20.98	-23.65 to -18.32	Yes	****	<0.0001	124
Figure 5D: Two-way ANOVA of Pollen tube rupture % for VF36 and are Lat52-GFP at 28°C and 34°C
Comparisons	Mean Diff.	95.00% CI of diff.	Below threshold?	Summary	Adjusted P Value	DF
28°C:VF36 vs. 28°C:are Lat52-GFP	-22.32	-24.62 to -20.02	Yes	****	<0.0001	68
28°C:VF36 vs. 34°C:VF36	-22.55	-24.85 to -20.25	Yes	****	<0.0001	68
28°C:VF36 vs. 34°C:are Lat52-GFP	-44.59	-46.89 to -42.29	Yes	****	<0.0001	68
28°C:are Lat52-GFP vs. 34°C:VF36	-0.23	-2.532 to 2.072	No	ns	0.9936	68
28°C:are Lat52-GFP vs. 34°C:are Lat52-GFP	-22.27	-24.57 to -19.97	Yes	****	<0.0001	68
34°C:VF36 vs. 34°C:are Lat52-GFP	-22.04	-24.34 to -19.74	Yes	****	<0.0001	68
Figure 6B: Two-way ANOVA of Pollen grain DCF fluorescence intensity for VF36, are, are-T5, and VF36-T3 at 28°C and 34°C
Comparisons	Mean Diff.	95.00% CI of diff.	Below threshold?	Summary	Adjusted P Value	DF
28°C:VF36 vs. 28°C:are	-0.4373	-0.4498 to -0.4247	Yes	****	<0.0001	1227
28°C:VF36 vs. 28°C:are-T5	-0.1555	-0.1777 to -0.1332	Yes	****	<0.0001	1227
28°C:VF36 vs. 28°C:VF36-T3	-0.2239	-0.2353 to -0.2124	Yes	****	<0.0001	1227
28°C:VF36 vs. 34°C:VF36	-0.3526	-0.3616 to -0.3435	Yes	****	<0.0001	1227
28°C:VF36 vs. 34°C:are	-0.6665	-0.6775 to -0.6555	Yes	****	<0.0001	1227
28°C:VF36 vs. 34°C:are-T5	-0.2703	-0.2832 to -0.2573	Yes	****	<0.0001	1227
28°C:VF36 vs. 34°C:VF36-T3	-0.1688	-0.1786 to -0.1591	Yes	****	<0.0001	1227
28°C:are vs. 28°C:are-T5	0.2818	0.2579 to 0.3057	Yes	****	<0.0001	1227
28°C:are vs. 28°C:VF36-T3	0.2134	0.1990 to 0.2278	Yes	****	<0.0001	1227
28°C:are vs. 34°C:VF36	0.0847	0.07209 to 0.09732	Yes	****	<0.0001	1227
28°C:are vs. 34°C:are	-0.2293	-0.2433 to -0.2152	Yes	****	<0.0001	1227
28°C:are vs. 34°C:are-T5	0.167	0.1514 to 0.1826	Yes	****	<0.0001	1227
28°C:are vs. 34°C:VF36-T3	0.2684	0.2553 to 0.2815	Yes	****	<0.0001	1227
28°C:are-T5 vs. 28°C:VF36-T3	-0.06841	-0.09174 to -0.04509	Yes	****	<0.0001	1227
28°C:are-T5 vs. 34°C:VF36	-0.1971	-0.2194 to -0.1748	Yes	****	<0.0001	1227
28°C:are-T5 vs. 34°C:are	-0.5111	-0.5342 to -0.4879	Yes	****	<0.0001	1227
28°C:are-T5 vs. 34°C:are-T5	-0.1148	-0.1389 to -0.09069	Yes	****	<0.0001	1227
28°C:are-T5 vs. 34°C:VF36-T3	-0.01337	-0.03593 to 0.009186	No	ns	0.6204	1227
28°C:VF36-T3 vs. 34°C:VF36	-0.1287	-0.1402 to -0.1172	Yes	****	<0.0001	1227
28°C:VF36-T3 vs. 34°C:are	-0.4427	-0.4557 to -0.4296	Yes	****	<0.0001	1227
28°C:VF36-T3 vs. 34°C:are-T5	-0.04639	-0.06115 to -0.03164	Yes	****	<0.0001	1227
28°C:VF36-T3 vs. 34°C:VF36-T3	0.05504	0.04300 to 0.06708	Yes	****	<0.0001	1227
34°C:VF36 vs. 34°C:are	-0.314	-0.3250 to -0.3029	Yes	****	<0.0001	1227
34°C:VF36 vs. 34°C:are-T5	0.08229	0.06927 to 0.09531	Yes	****	<0.0001	1227
34°C:VF36 vs. 34°C:VF36-T3	0.1837	0.1739 to 0.1936	Yes	****	<0.0001	1227
34°C:are vs. 34°C:are-T5	0.3963	0.3818 to 0.4107	Yes	****	<0.0001	1227
34°C:are vs. 34°C:VF36-T3	0.4977	0.4861 to 0.5093	Yes	****	<0.0001	1227
34°C:are-T5 vs. 34°C:VF36-T3	0.1014	0.08793 to 0.1149	Yes	****	<0.0001	1227
Figure 6D: Two-way ANOVA of Pollen tube DCF fluorescence intensity for VF36, are, are-T5, and VF36-T3 at 28°C and 34°C
Comparisons	Mean Diff.	95.00% CI of diff.	Below threshold?	Summary	Adjusted P Value	DF
28°C:VF36 vs. 28°C:are	-0.9209	-1.308 to -0.5343	Yes	****	<0.0001	1027
28°C:VF36 vs. 28°C:are-T5	-0.3132	-0.8136 to 0.1873	No	ns	0.5507	1027
28°C:VF36 vs. 28°C:VF36-T3	0.02341	-0.3715 to 0.4183	No	ns	>0.9999	1027
28°C:VF36 vs. 34°C:VF36	-0.697	-1.097 to -0.2967	Yes	****	<0.0001	1027
28°C:VF36 vs. 34°C:are	-1.725	-2.117 to -1.333	Yes	****	<0.0001	1027
28°C:VF36 vs. 34°C:are-T5	-0.2929	-0.6916 to 0.1058	No	ns	0.3337	1027
28°C:VF36 vs. 34°C:VF36-T3	-0.3236	-0.7849 to 0.1377	No	ns	0.3957	1027
28°C:are vs. 28°C:are-T5	0.6077	0.1031 to 1.112	Yes	**	0.0065	1027
28°C:are vs. 28°C:VF36-T3	0.9443	0.5441 to 1.345	Yes	****	<0.0001	1027
28°C:are vs. 34°C:VF36	0.2239	-0.1816 to 0.6295	No	ns	0.7022	1027
28°C:are vs. 34°C:are	-0.8044	-1.202 to -0.4070	Yes	****	<0.0001	1027
28°C:are vs. 34°C:are-T5	0.628	0.2240 to 1.032	Yes	****	<0.0001	1027
28°C:are vs. 34°C:VF36-T3	0.5973	0.1315 to 1.063	Yes	**	0.0026	1027
28°C:are-T5 vs. 28°C:VF36-T3	0.3366	-0.1744 to 0.8476	No	ns	0.4819	1027
28°C:are-T5 vs. 34°C:VF36	-0.3838	-0.8990 to 0.1314	No	ns	0.3155	1027
28°C:are-T5 vs. 34°C:are	-1.412	-1.921 to -0.9033	Yes	****	<0.0001	1027
28°C:are-T5 vs. 34°C:are-T5	0.02025	-0.4937 to 0.5342	No	ns	>0.9999	1027
28°C:are-T5 vs. 34°C:VF36-T3	-0.01043	-0.5743 to 0.5535	No	ns	>0.9999	1027
28°C:VF36-T3 vs. 34°C:VF36	-0.7204	-1.134 to -0.3070	Yes	****	<0.0001	1027
28°C:VF36-T3 vs. 34°C:are	-1.749	-2.154 to -1.343	Yes	****	<0.0001	1027
28°C:VF36-T3 vs. 34°C:are-T5	-0.3163	-0.7282 to 0.09553	No	ns	0.2767	1027
28°C:VF36-T3 vs. 34°C:VF36-T3	-0.347	-0.8197 to 0.1257	No	ns	0.3348	1027
34°C:VF36 vs. 34°C:are	-1.028	-1.439 to -0.6176	Yes	****	<0.0001	1027
34°C:VF36 vs. 34°C:are-T5	0.404	-0.01299 to 0.8211	No	ns	0.0655	1027
34°C:VF36 vs. 34°C:VF36-T3	0.3734	-0.1039 to 0.8506	No	ns	0.2542	1027
34°C:are vs. 34°C:are-T5	1.432	1.023 to 1.841	Yes	****	<0.0001	1027
34°C:are vs. 34°C:VF36-T3	1.402	0.9314 to 1.872	Yes	****	<0.0001	1027
34°C:are-T5 vs. 34°C:VF36-T3	-0.03068	-0.5066 to 0.4452	No	ns	>0.9999	1027
Figure 7B: One-way ANOVA of PO1 Fluorescence intensity for VF36, are, are-T5, and VF36-T3 at 28°C and 34°C
Comparisons	Mean Diff.	95.00% CI of diff.	Below threshold?	Summary	Adjusted P Value	DF
VF36 28°C vs. VF36 34°C	-1060	-1262 to -857.4	Yes	****	<0.0001	6928
VF36 28°C vs. are 28	-1409	-1612 to -1206	Yes	****	<0.0001	6928
VF36 28°C vs. are 34	-6232	-6424 to -6041	Yes	****	<0.0001	6928
VF36 28°C vs. are-T5 28°C	-438.9	-641.3 to -236.5	Yes	****	<0.0001	6928
VF36 28°C vs. are-T5 34°C	-443.7	-646.2 to -241.1	Yes	****	<0.0001	6928
VF36 28°C vs. VF36-T3 28°C	283.1	80.53 to 485.6	Yes	***	0.0006	6928
VF36 28°C vs. VF36-T3 34°C	265.9	63.35 to 468.4	Yes	**	0.0018	6928
VF36 34°C vs. are 28	-349.1	-551.7 to -146.6	Yes	****	<0.0001	6928
VF36 34°C vs. are 34	-5173	-5364 to -4981	Yes	****	<0.0001	6928
VF36 34°C vs. are-T5 28°C	621	418.6 to 823.4	Yes	****	<0.0001	6928
VF36 34°C vs. are-T5 34°C	616.2	413.7 to 818.8	Yes	****	<0.0001	6928
VF36 34°C vs. VF36-T3 28°C	1343	1140 to 1546	Yes	****	<0.0001	6928
VF36 34°C vs. VF36-T3 34°C	1326	1123 to 1528	Yes	****	<0.0001	6928
are 28 vs. are 34	-4823	-5015 to -4632	Yes	****	<0.0001	6928
are 28 vs. are-T5 28°C	970.1	767.7 to 1173	Yes	****	<0.0001	6928
are 28 vs. are-T5 34°C	965.4	762.8 to 1168	Yes	****	<0.0001	6928
are 28 vs. VF36-T3 28°C	1692	1490 to 1895	Yes	****	<0.0001	6928
are 28 vs. VF36-T3 34°C	1675	1472 to 1877	Yes	****	<0.0001	6928
are 34 vs. are-T5 28°C	5794	5602 to 5985	Yes	****	<0.0001	6928
are 34 vs. are-T5 34°C	5789	5597 to 5980	Yes	****	<0.0001	6928
are 34 vs. VF36-T3 28°C	6515	6324 to 6707	Yes	****	<0.0001	6928
are 34 vs. VF36-T3 34°C	6498	6307 to 6690	Yes	****	<0.0001	6928
are-T5 28°C vs. are-T5 34°C	-4.767	-207.2 to 197.7	No	ns	>0.9999	6928
are-T5 28°C vs. VF36-T3 28°C	722	519.5 to 924.4	Yes	****	<0.0001	6928
are-T5 28°C vs. VF36-T3 34°C	704.8	502.4 to 907.2	Yes	****	<0.0001	6928
are-T5 34°C vs. VF36-T3 28°C	726.7	524.2 to 929.3	Yes	****	<0.0001	6928
are-T5 34°C vs. VF36-T3 34°C	709.6	507.0 to 912.1	Yes	****	<0.0001	6928
VF36-T3 28°C vs. VF36-T3 34°C	-17.18	-219.7 to 185.4	No	ns	>0.9999	6928
Figure 8A: Two-way ANOVA of % Germinated pollen with intact tubes for VF36 and are treated with 0, 5, and 30 µM kaempferol at 28°C and 34°C
Comparisons	Mean Diff.	95.00% CI of diff.	Below threshold?	Summary	Adjusted P Value	DF
VF36 28°:0μM vs. VF36 28°:5μM	-2.03	-10.95 to 6.893	No	ns	0.9993	24
VF36 28°:0μM vs. VF36 28°:30μM	3.118	-5.805 to 12.04	No	ns	0.9769	24
VF36 28°:0μM vs. VF36 34°:0μM	15.92	6.997 to 24.84	Yes	****	<0.0001	24
VF36 28°:0μM vs. VF36 34°:5μM	1.59	-7.333 to 10.51	No	ns	>0.9999	24
VF36 28°:0μM vs. VF36 34°:30μM	1.306	-7.617 to 10.23	No	ns	>0.9999	24
VF36 28°:0μM vs. are28°:0μM	23.36	14.44 to 32.28	Yes	****	<0.0001	24
VF36 28°:0μM vs. are28°:5μM	12.99	4.067 to 21.91	Yes	**	0.0011	24
VF36 28°:0μM vs. are28°:30μM	10.01	1.083 to 18.93	Yes	*	0.0189	24
VF36 28°:0μM vs. are34°:0μM	41.86	32.94 to 50.78	Yes	****	<0.0001	24
VF36 28°:0μM vs. are34°:5μM	25.43	16.51 to 34.35	Yes	****	<0.0001	24
VF36 28°:0μM vs. are34°:30μM	4.163	-4.760 to 13.09	No	ns	0.8594	24
VF36 28°:5μM vs. VF36 28°:30μM	5.148	-3.775 to 14.07	No	ns	0.6399	24
VF36 28°:5μM vs. VF36 34°:0μM	17.95	9.027 to 26.87	Yes	****	<0.0001	24
VF36 28°:5μM vs. VF36 34°:5μM	3.62	-5.303 to 12.54	No	ns	0.937	24
VF36 28°:5μM vs. VF36 34°:30μM	3.336	-5.587 to 12.26	No	ns	0.963	24
VF36 28°:5μM vs. are28°:0μM	25.39	16.47 to 34.31	Yes	****	<0.0001	24
VF36 28°:5μM vs. are28°:5μM	15.02	6.097 to 23.94	Yes	***	0.0001	24
VF36 28°:5μM vs. are28°:30μM	12.04	3.113 to 20.96	Yes	**	0.0027	24
VF36 28°:5μM vs. are34°:0μM	43.89	34.97 to 52.81	Yes	****	<0.0001	24
VF36 28°:5μM vs. are34°:5μM	27.46	18.54 to 36.38	Yes	****	<0.0001	24
VF36 28°:5μM vs. are34°:30μM	6.193	-2.730 to 15.12	No	ns	0.3836	24
VF36 28°:30μM vs. VF36 34°:0μM	12.8	3.879 to 21.73	Yes	**	0.0013	24
VF36 28°:30μM vs. VF36 34°:5μM	-1.528	-10.45 to 7.395	No	ns	>0.9999	24
VF36 28°:30μM vs. VF36 34°:30μM	-1.812	-10.73 to 7.111	No	ns	0.9998	24
VF36 28°:30μM vs. are28°:0μM	20.24	11.32 to 29.17	Yes	****	<0.0001	24
VF36 28°:30μM vs. are28°:5μM	9.872	0.9494 to 18.80	Yes	*	0.0213	24
VF36 28°:30μM vs. are28°:30μM	6.888	-2.035 to 15.81	No	ns	0.2475	24
VF36 28°:30μM vs. are34°:0μM	38.74	29.82 to 47.67	Yes	****	<0.0001	24
VF36 28°:30μM vs. are34°:5μM	22.31	13.39 to 31.24	Yes	****	<0.0001	24
VF36 28°:30μM vs. are34°:30μM	1.045	-7.878 to 9.968	No	ns	>0.9999	24
VF36 34°:0μM vs. VF36 34°:5μM	-14.33	-23.25 to -5.407	Yes	***	0.0003	24
VF36 34°:0μM vs. VF36 34°:30μM	-14.61	-23.54 to -5.691	Yes	***	0.0002	24
VF36 34°:0μM vs. are28°:0μM	7.44	-1.483 to 16.36	No	ns	0.167	24
VF36 34°:0μM vs. are28°:5μM	-2.93	-11.85 to 5.993	No	ns	0.9854	24
VF36 34°:0μM vs. are28°:30μM	-5.914	-14.84 to 3.009	No	ns	0.4479	24
VF36 34°:0μM vs. are34°:0μM	25.94	17.02 to 34.86	Yes	****	<0.0001	24
VF36 34°:0μM vs. are34°:5μM	9.51	0.5870 to 18.43	Yes	*	0.0297	24
VF36 34°:0μM vs. are34°:30μM	-11.76	-20.68 to -2.834	Yes	**	0.0036	24
VF36 34°:5μM vs. VF36 34°:30μM	-0.2844	-9.207 to 8.639	No	ns	>0.9999	24
VF36 34°:5μM vs. are28°:0μM	21.77	12.85 to 30.69	Yes	****	<0.0001	24
VF36 34°:5μM vs. are28°:5μM	11.4	2.477 to 20.32	Yes	**	0.005	24
VF36 34°:5μM vs. are28°:30μM	8.416	-0.5072 to 17.34	No	ns	0.0771	24
VF36 34°:5μM vs. are34°:0μM	40.27	31.35 to 49.19	Yes	****	<0.0001	24
VF36 34°:5μM vs. are34°:5μM	23.84	14.92 to 32.76	Yes	****	<0.0001	24
VF36 34°:5μM vs. are34°:30μM	2.573	-6.350 to 11.50	No	ns	0.9947	24
VF36 34°:30μM vs. are28°:0μM	22.05	13.13 to 30.98	Yes	****	<0.0001	24
VF36 34°:30μM vs. are28°:5μM	11.68	2.761 to 20.61	Yes	**	0.0038	24
VF36 34°:30μM vs. are28°:30μM	8.7	-0.2228 to 17.62	No	ns	0.0606	24
VF36 34°:30μM vs. are34°:0μM	40.55	31.63 to 49.48	Yes	****	<0.0001	24
VF36 34°:30μM vs. are34°:5μM	24.12	15.20 to 33.05	Yes	****	<0.0001	24
VF36 34°:30μM vs. are34°:30μM	2.857	-6.066 to 11.78	No	ns	0.9879	24
are28°:0μM vs. are28°:5μM	-10.37	-19.29 to -1.447	Yes	*	0.0134	24
are28°:0μM vs. are28°:30μM	-13.35	-22.28 to -4.431	Yes	***	0.0008	24
are28°:0μM vs. are34°:0μM	18.5	9.577 to 27.42	Yes	****	<0.0001	24
are28°:0μM vs. are34°:5μM	2.07	-6.853 to 10.99	No	ns	0.9992	24
are28°:0μM vs. are34°:30μM	-19.2	-28.12 to -10.27	Yes	****	<0.0001	24
are28°:5μM vs. are28°:30μM	-2.984	-11.91 to 5.939	No	ns	0.9832	24
are28°:5μM vs. are34°:0μM	28.87	19.95 to 37.79	Yes	****	<0.0001	24
are28°:5μM vs. are34°:5μM	12.44	3.517 to 21.36	Yes	**	0.0018	24
are28°:5μM vs. are34°:30μM	-8.827	-17.75 to 0.09576	No	ns	0.0543	24
are28°:30μM vs. are34°:0μM	31.85	22.93 to 40.78	Yes	****	<0.0001	24
are28°:30μM vs. are34°:5μM	15.42	6.501 to 24.35	Yes	***	0.0001	24
are28°:30μM vs. are34°:30μM	-5.843	-14.77 to 3.080	No	ns	0.465	24
are34°:0μM vs. are34°:5μM	-16.43	-25.35 to -7.507	Yes	****	<0.0001	24
are34°:0μM vs. are34°:30μM	-37.7	-46.62 to -28.77	Yes	****	<0.0001	24
are34°:5μM vs. are34°:30μM	-21.27	-30.19 to -12.34	Yes	****	<0.0001	24
Figure 8B: Two-way ANOVA of Pollen grain DCF fluorescence intensity for VF36 and are treated with 0, 5, and 30 µM kaempferol at 28°C and 34°C
Comparisons	Mean Diff.	95.00% CI of diff.	Below threshold?	Summary	Adjusted P Value	DF
VF36 28°
0μM vs. 5μM	0.06334	-0.1847 to 0.3114	No	ns	0.8204	768
0μM vs. 30μM	0.1409	-0.1243 to 0.4061	No	ns	0.4256	768
5μM vs. 30μM	0.07755	-0.1863 to 0.3414	No	ns	0.7694	768
VF36 34°
0μM vs. 5μM	0.5564	0.2921 to 0.8206	Yes	****	<0.0001	768
0μM vs. 30μM	0.346	0.06912 to 0.6228	Yes	**	0.0096	768
5μM vs. 30μM	-0.2104	-0.4443 to 0.02350	No	ns	0.088	768
are28°
0μM vs. 5μM	0.4353	0.08230 to 0.7884	Yes	*	0.0108	768
0μM vs. 30μM	0.7828	0.4411 to 1.124	Yes	****	<0.0001	768
5μM vs. 30μM	0.3474	-0.01439 to 0.7093	No	ns	0.063	768
are34°
0μM vs. 5μM	0.8624	0.5323 to 1.193	Yes	****	<0.0001	768
0μM vs. 30μM	0.7606	0.4243 to 1.097	Yes	****	<0.0001	768
5μM vs. 30μM	-0.1019	-0.4508 to 0.2471	No	ns	0.7721	768
Figure 9B: T-test of Pistil DPBA fluorescence intensity for VF36 and are
Comparisons	Mean Diff.	95.00% CI of diff.	Below threshold?	Summary	Adjusted P Value	DF
are vs. VF36	-0.5166	-0.6288 to -0.4045	Yes	****	<0.0001	18
Figure 9D: T-test of Pistil PO1 fluorescence intensity for VF36 and are
Comparisons	Mean Diff.	95.00% CI of diff.	Below threshold?	Summary	Adjusted P Value	DF
are vs. VF36	0.3914	0.02710 to 0.7556	Yes	*	0.0252	21
Figure 9F: One-way ANOVA of Pollen tubes penetrating the stigma for VF36 ♂ x VF36 ♀, are ♂ x are ♀, VF36 ♂ x are ♀, and are ♂ x VF36 ♀
Comparisons	Mean Diff.	95.00% CI of diff.	Below threshold?	Summary	Adjusted P Value	DF
VF36 ♂ x VF36 ♀ vs. are ♂ x are ♀	48.08	12.50 to 83.65	Yes	**	0.0035	88
VF36 ♂ x VF36 ♀ vs. are ♂ x VF36 ♀	36.61	2.123 to 71.09	Yes	*	0.033	88
VF36 ♂ x VF36 ♀ vs. VF36 ♂ x are ♀	-14.55	-50.13 to 21.02	No	ns	0.7079	88
are ♂ x are ♀ vs. are ♂ x VF36 ♀	-11.47	-50.59 to 27.64	No	ns	0.8685	88
are ♂ x are ♀ vs. VF36 ♂ x are ♀	-62.63	-102.7 to -22.55	Yes	***	0.0005	88
are ♂ x VF36 ♀ vs. VF36 ♂ x are ♀	-51.16	-90.27 to -12.04	Yes	**	0.0051	88
Figure 10B: Two-way ANOVA of Pollen tube DCF fluorescence intensity for VF36 and are treated with 0 and 1 µM VAS2870 at 28°C and 34°C
Comparisons	Mean Diff.	95.00% CI of diff.	Below threshold?	Summary	Adjusted P Value	DF
0 μM VAS2870 - 1 μM VAS2870
VF36 28°C	0.06117	-0.5268 to 0.6491	No	ns	0.9982	621
VF36 34°C	0.8541	0.1139 to 1.594	Yes	*	0.0162	621
are 28°C	0.6099	0.1822 to 1.038	Yes	**	0.0016	621
are 34°C	0.7145	0.1326 to 1.296	Yes	**	0.009	621
Figure 10C: Two-way ANOVA of Pollen tube length for VF36 and are treated with 0 and 1 µM VAS2870 at 28°C and 34°C
Comparisons	Mean Diff.	95.00% CI of diff.	Below threshold?	Summary	Adjusted P Value	DF
0 μM VAS2870 - 1 μM VAS2870
VF36 28°C	76.09	44.94 to 107.2	Yes	****	<0.0001	916
VF36 34°C	-36.66	-63.84 to -9.471	Yes	**	0.0032	916
are28°C	-26.32	-54.87 to 2.219	No	ns	0.0835	916
are34°C	-47.85	-88.14 to -7.561	Yes	*	0.0124	916
Figure 10D: Two-way ANOVA of % Germinated pollen with intact tubes for VF36 and are treated with 0 and 1 µM VAS2870 at 28°C and 34°C
Comparisons	Mean Diff.	95.00% CI of diff.	Below threshold?	Summary	Adjusted P Value	DF
0 μM VAS2870 - 1 μM VAS2870
VF36 28°C	5.864	-5.138 to 16.87	No	ns	0.5382	56
VF36 34°C	-4.604	-15.61 to 6.399	No	ns	0.7403	56
are28°C	-11.38	-22.38 to -0.3746	Yes	*	0.04	56
are34°C	-14.29	-25.29 to -3.284	Yes	**	0.0059	56
Supplemental Figure 1: One-way ANOVA of Pollen viability for VF36, are, are-T5, and VF36-T3
Comparisons	Mean Diff.	95.00% CI of diff.	Below threshold?	Summary	Adjusted P Value	DF
VF36 vs. are	38.1	30.73 to 45.47	Yes	****	<0.0001	86
VF36 vs. are-T5	8.091	0.6362 to 15.55	Yes	*	0.028	86
VF36 vs. VF36-T3	9.529	1.982 to 17.08	Yes	**	0.0074	86
are vs. are-T5	-30.01	-37.54 to -22.48	Yes	****	<0.0001	86
are vs. VF36-T3	-28.57	-36.19 to -20.95	Yes	****	<0.0001	86
are-T5 vs. VF36-T3	1.438	-6.267 to 9.143	No	ns	0.9613	86
Supplemental Figure 3: One-way ANOVA of % Germinated pollen with intact tubes for VF36, are, are-T5, are-T6, VF36-T3 and VF36-T5
Comparisons	Mean Diff.	95.00% CI of diff.	Below threshold?	Summary	Adjusted P Value	DF
28°C :VF36 vs. 28°C :are	20	8.276 to 31.72	Yes	****	<0.0001	84
28°C :VF36 vs. 28°C :are-T5	2	-10.33 to 14.33	No	ns	>0.9999	84
28°C :VF36 vs. 28°C :are-T6	-4	-15.72 to 7.724	No	ns	0.9914	84
28°C :VF36 vs. 28°C :VF36-T3	-7	-17.87 to 3.870	No	ns	0.5788	84
28°C :VF36 vs. 28°C :VF36-T5	-5	-16.25 to 6.252	No	ns	0.9382	84
28°C :VF36 vs. 34°C:VF36	19	8.130 to 29.87	Yes	****	<0.0001	84
28°C :VF36 vs. 34°C:are	37	25.28 to 48.72	Yes	****	<0.0001	84
28°C :VF36 vs. 34°C:are-T5	11	-0.7238 to 22.72	No	ns	0.0868	84
28°C :VF36 vs. 34°C:are-T6	5	-6.252 to 16.25	No	ns	0.9382	84
28°C :VF36 vs. 34°C:VF36-T3	-6	-17.25 to 5.252	No	ns	0.8172	84
28°C :VF36 vs. 34°C:VF36-T5	6	-5.252 to 17.25	No	ns	0.8172	84
28°C :are vs. 28°C :are-T5	-18	-31.71 to -4.286	Yes	**	0.0017	84
28°C :are vs. 28°C :are-T6	-24	-37.18 to -10.82	Yes	****	<0.0001	84
28°C :are vs. 28°C :VF36-T3	-27	-39.42 to -14.58	Yes	****	<0.0001	84
28°C :are vs. 28°C :VF36-T5	-25	-37.76 to -12.24	Yes	****	<0.0001	84
28°C :are vs. 34°C:VF36	-1	-13.42 to 11.42	No	ns	>0.9999	84
28°C :are vs. 34°C:are	17	3.824 to 30.18	Yes	**	0.0022	84
28°C :are vs. 34°C:are-T5	-9	-22.18 to 4.176	No	ns	0.4873	84
28°C :are vs. 34°C:are-T6	-15	-27.76 to -2.242	Yes	**	0.0083	84
28°C :are vs. 34°C:VF36-T3	-26	-38.76 to -13.24	Yes	****	<0.0001	84
28°C :are vs. 34°C:VF36-T5	-14	-26.76 to -1.242	Yes	*	0.0192	84
28°C :are-T5 vs. 28°C :are-T6	-6	-19.71 to 7.714	No	ns	0.9443	84
28°C :are-T5 vs. 28°C :VF36-T3	-9	-21.99 to 3.992	No	ns	0.4651	84
28°C :are-T5 vs. 28°C :VF36-T5	-7	-20.31 to 6.313	No	ns	0.8303	84
28°C :are-T5 vs. 34°C:VF36	17	4.008 to 29.99	Yes	**	0.0018	84
28°C :are-T5 vs. 34°C:are	35	21.29 to 48.71	Yes	****	<0.0001	84
28°C :are-T5 vs. 34°C:are-T5	9	-4.714 to 22.71	No	ns	0.55	84
28°C :are-T5 vs. 34°C:are-T6	3	-10.31 to 16.31	No	ns	0.9998	84
28°C :are-T5 vs. 34°C:VF36-T3	-8	-21.31 to 5.313	No	ns	0.6786	84
28°C :are-T5 vs. 34°C:VF36-T5	4	-9.313 to 17.31	No	ns	0.9971	84
28°C :are-T6 vs. 28°C :VF36-T3	-3	-15.42 to 9.423	No	ns	0.9996	84
28°C :are-T6 vs. 28°C :VF36-T5	-1	-13.76 to 11.76	No	ns	>0.9999	84
28°C :are-T6 vs. 34°C:VF36	23	10.58 to 35.42	Yes	****	<0.0001	84
28°C :are-T6 vs. 34°C:are	41	27.82 to 54.18	Yes	****	<0.0001	84
28°C :are-T6 vs. 34°C:are-T5	15	1.824 to 28.18	Yes	*	0.0125	84
28°C :are-T6 vs. 34°C:are-T6	9	-3.758 to 21.76	No	ns	0.4364	84
28°C :are-T6 vs. 34°C:VF36-T3	-2	-14.76 to 10.76	No	ns	>0.9999	84
28°C :are-T6 vs. 34°C:VF36-T5	10	-2.758 to 22.76	No	ns	0.2776	84
28°C :VF36-T3 vs. 28°C :VF36-T5	2	-9.978 to 13.98	No	ns	>0.9999	84
28°C :VF36-T3 vs. 34°C:VF36	26	14.38 to 37.62	Yes	****	<0.0001	84
28°C :VF36-T3 vs. 34°C:are	44	31.58 to 56.42	Yes	****	<0.0001	84
28°C :VF36-T3 vs. 34°C:are-T5	18	5.577 to 30.42	Yes	***	0.0003	84
28°C :VF36-T3 vs. 34°C:are-T6	12	0.02184 to 23.98	Yes	*	0.0492	84
28°C :VF36-T3 vs. 34°C:VF36-T3	1	-10.98 to 12.98	No	ns	>0.9999	84
28°C :VF36-T3 vs. 34°C:VF36-T5	13	1.022 to 24.98	Yes	*	0.0217	84
28°C :VF36-T5 vs. 34°C:VF36	24	12.02 to 35.98	Yes	****	<0.0001	84
28°C :VF36-T5 vs. 34°C:are	42	29.24 to 54.76	Yes	****	<0.0001	84
28°C :VF36-T5 vs. 34°C:are-T5	16	3.242 to 28.76	Yes	**	0.0034	84
28°C :VF36-T5 vs. 34°C:are-T6	10	-2.325 to 22.33	No	ns	0.2314	84
28°C :VF36-T5 vs. 34°C:VF36-T3	-1	-13.33 to 11.33	No	ns	>0.9999	84
28°C :VF36-T5 vs. 34°C:VF36-T5	11	-1.325 to 23.33	No	ns	0.1269	84
34°C:VF36 vs. 34°C:are	18	5.577 to 30.42	Yes	***	0.0003	84
34°C:VF36 vs. 34°C:are-T5	-8	-20.42 to 4.423	No	ns	0.5788	84
34°C:VF36 vs. 34°C:are-T6	-14	-25.98 to -2.022	Yes	**	0.009	84
34°C:VF36 vs. 34°C:VF36-T3	-25	-36.98 to -13.02	Yes	****	<0.0001	84
34°C:VF36 vs. 34°C:VF36-T5	-13	-24.98 to -1.022	Yes	*	0.0217	84
34°C:are vs. 34°C:are-T5	-26	-39.18 to -12.82	Yes	****	<0.0001	84
34°C:are vs. 34°C:are-T6	-32	-44.76 to -19.24	Yes	****	<0.0001	84
34°C:are vs. 34°C:VF36-T3	-43	-55.76 to -30.24	Yes	****	<0.0001	84
34°C:are vs. 34°C:VF36-T5	-31	-43.76 to -18.24	Yes	****	<0.0001	84
34°C:are-T5 vs. 34°C:are-T6	-6	-18.76 to 6.758	No	ns	0.9111	84
34°C:are-T5 vs. 34°C:VF36-T3	-17	-29.76 to -4.242	Yes	**	0.0013	84
34°C:are-T5 vs. 34°C:VF36-T5	-5	-17.76 to 7.758	No	ns	0.9745	84
34°C:are-T6 vs. 34°C:VF36-T3	-11	-23.33 to 1.325	No	ns	0.1269	84
34°C:are-T6 vs. 34°C:VF36-T5	1	-11.33 to 13.33	No	ns	>0.9999	84
34°C:VF36-T3 vs. 34°C:VF36-T5	12	-0.3254 to 24.33	No	ns	0.0637	84
Supplemental Figure 4A: Two-way ANOVA of % Germinated pollen with intact tubes for VF36 and are treated with 0, 5, and 30 µM quercetin at 28°C and 34°C
Comparisons	Mean Diff.	95.00% CI of diff.	Below threshold?	Summary	Adjusted P Value	DF
VF36 28°
0μM vs. 5μM	0.8352	-2.178 to 3.848	No	ns	0.7898	184
0μM vs. 30μM	2.154	-0.9027 to 5.211	No	ns	0.2214	184
5μM vs. 30μM	1.319	-1.738 to 4.376	No	ns	0.5655	184
VF36 34°
0μM vs. 5μM	-6.091	-9.340 to -2.843	Yes	****	<0.0001	184
0μM vs. 30μM	-11.17	-14.42 to -7.920	Yes	****	<0.0001	184
5μM vs. 30μM	-5.077	-8.273 to -1.881	Yes	***	0.0007	184
are 28°
0μM vs. 5μM	-6.203	-9.303 to -3.102	Yes	****	<0.0001	184
0μM vs. 30μM	-1.974	-5.074 to 1.127	No	ns	0.2913	184
5μM vs. 30μM	4.229	1.128 to 7.329	Yes	**	0.0043	184
are 34°
0μM vs. 5μM	-16.41	-19.71 to -13.11	Yes	****	<0.0001	184
0μM vs. 30μM	-9.701	-13.00 to -6.400	Yes	****	<0.0001	184
5μM vs. 30μM	6.709	3.409 to 10.01	Yes	****	<0.0001	184
Supplemental Figure 4B: Two-way ANOVA of % Germinated pollen with intact tubes for VF36 and are treated with 0, 5, and 30 µM myricetin at 28°C and 34°C
Comparisons	Mean Diff.	95.00% CI of diff.	Below threshold?	Summary	Adjusted P Value	DF
VF36 28°
0μM vs. 5μM	-6.689	-12.90 to -0.4769	Yes	*	0.0331	24
0μM vs. 30μM	2.701	-3.511 to 8.913	No	ns	0.5318	24
5μM vs. 30μM	9.389	3.178 to 15.60	Yes	**	0.0026	24
VF36 34°
0μM vs. 5μM	-10.33	-16.54 to -4.119	Yes	**	0.001	24
0μM vs. 30μM	-7.695	-13.91 to -1.483	Yes	*	0.0133	24
5μM vs. 30μM	2.636	-3.576 to 8.848	No	ns	0.5476	24
are28°
0μM vs. 5μM	-5.571	-11.78 to 0.6412	No	ns	0.0847	24
0μM vs. 30μM	-8.849	-15.06 to -2.637	Yes	**	0.0044	24
5μM vs. 30μM	-3.279	-9.490 to 2.933	No	ns	0.3992	24
are34°
0μM vs. 5μM	-11.6	-17.81 to -5.389	Yes	***	0.0003	24
0μM vs. 30μM	-23.24	-29.45 to -17.03	Yes	****	<0.0001	24
5μM vs. 30μM	-11.64	-17.85 to -5.428	Yes	***	0.0003	24
